# Supplementary material for: Histologically resolved multiomics enables precise molecular profiling of human intratumor heterogeneity
Source: PLoS Biol. 2022 Jul 1;20(7):e3001699. doi: 10.1371/journal.pbio.3001699 (PMC9282480; doi:10.1371/journal.pbio.3001699)
Supplement: S2 Data — (XLSX) [file pbio.3001699.s034.xlsx]

## Sheet: 2.1 Fig. 2c
Sample	Gene Number	Tissue
P1S1C	10542	C
P1S2G	8548	G
P1S3C	11605	C
P1S4C	11932	C
P1S4E	7982	E
P1S4G	7492	G
P2S1E	7934	E
P2S2C	10787	C
P2S2M	6180	M
P3S4C	7228	C
P3S4E	7444	E
P3S4M	7252	M
P3S5C	7113	C
P3S5M	6370	M
P4S1C	13114	C
P4S1M	11111	M
P4S2C	12299	C
P4S2E	11864	E
P4S3C	8228	C
P4S3E	6797	E
P4S4M	8447	M

## Sheet: 2.2 Fig. 2d
Sample	PC1	PC2	PC3	Shape	Color
P1S1C	-3.85079	-3.43431	3.95687	15	red
P1S3C	-5.04857	-3.64957	1.92946	15	red
P1S4C	-4.12243	-2.81517	2.7608	15	red
P1S2G	-9.05954	20.1207	-0.39418	17	dodgerblue
P1S4E	-5.99163	-3.60686	-9.92261	19	orange
P1S4G	-6.98345	15.7531	0.605706	17	dodgerblue
P4S3E	-5.08362	-2.84673	-7.51724	19	orange
P4S2E	-2.83045	-2.37725	0.675367	19	orange
P4S1M	13.7972	1.20847	-0.05697	17	blue
P4S3C	-1.38181	-1.6873	5.85877	15	red
P4S2C	-3.97516	-2.81803	3.5734	15	red
P4S1C	-3.54809	-3.07794	3.65901	15	red
P4S4M	14.5437	1.69474	-0.76692	17	blue
P3S5M	12.6394	0.721221	0.578541	17	blue
P3S4M	14.889	1.782	-0.63824	17	blue
P3S4E	-4.33292	-3.78706	-3.48787	19	orange
P3S5C	-3.67461	-3.61191	3.12938	15	red
P3S4C	-3.12978	-3.59116	4.23179	15	red
P2S2M	15.6268	2.28924	-2.51986	17	blue
P2S1E	-5.67453	-3.66776	-8.3047	19	orange
P2S2C	-2.80863	-2.59848	2.64948	15	red

## Sheet: 2.3 Fig. 2e
	P1S1C	P1S3C	P1S4C	P1S2G	P1S4E	P1S4G	P4S3E	P4S2E	P4S1M	P4S3C	P4S2C	P4S1C	P4S4M	P3S5M	P3S4M	P3S4E	P3S5C	P3S4C	P2S2M	P2S1E	P2S2G
ABCB9	-0.31901	-0.31901	-0.31901	-0.23171	-0.31901	4.21428	-0.31901	-0.20692	-0.31901	-0.31901	0.75821	0.053857	-0.31901	-0.31901	-0.31901	-0.31901	-0.31901	-0.31901	-0.31901	-0.31901	0.197475
ABCC3	-0.36536	0.498176	-0.03268	-0.11158	-0.58283	-0.1705	-0.58283	0.438487	-0.58283	0.326185	0.598192	1.31132	-0.58283	-0.58283	-0.58283	-0.40309	-0.58283	-0.58283	-0.58283	3.69934	-0.54304
ACTC1	-0.49537	-0.49537	-0.49537	-0.49537	-0.49537	-0.49537	-0.49537	-0.36834	2.34906	-0.49537	-0.49537	-0.49537	1.45809	2.78684	0.755487	-0.49537	-0.49537	-0.49537	0.449465	-0.49537	-0.49537
ACTN2	-0.53616	-0.53616	-0.53616	-0.5354	-0.53616	-0.53616	-0.53202	-0.53616	2.16738	-0.53616	-0.53616	-0.53616	1.99975	1.07253	1.69144	-0.53616	-0.53616	-0.53616	1.64254	-0.53616	-0.53616
AGR2	-0.27622	-0.27622	-0.18129	4.28159	-0.13465	0.614464	-0.27622	-0.27622	-0.27622	-0.27622	-0.20643	-0.26637	-0.27622	-0.27622	-0.27622	-0.27622	-0.27622	-0.27622	-0.27622	-0.2403	-0.27622
AKR1B10	1.67093	2.12832	1.89403	-0.66992	-0.54081	-0.66992	-0.44263	-0.5414	-0.66992	0.622338	0.683076	1.7255	-0.66992	-0.6668	-0.66355	-0.46466	-0.4133	-0.34012	-0.66778	-0.66047	-0.64301
ALDH3A1	0.301446	3.1225	1.36804	-0.73028	-0.23008	-0.73028	0.228982	0.457207	-0.72784	-0.12889	0.991944	0.80896	-0.72684	-0.73028	-0.73028	-0.55517	-0.72231	-0.68148	-0.73028	0.875194	-0.73028
ALMS1P	-0.21822	-0.21822	-0.21822	-0.21822	-0.21822	-0.21822	-0.21822	-0.21822	-0.21822	-0.21822	-0.21822	-0.21822	-0.21822	-0.21822	-0.21822	-0.21822	-0.21822	4.36436	-0.21822	-0.21822	-0.21822
AMTN	-0.26751	-0.26751	-0.26751	-0.26751	-0.26751	-0.24063	-0.26751	-0.26751	-0.26751	-0.26751	4.24794	0.787181	-0.26751	-0.26751	-0.26751	-0.26751	-0.26751	-0.26751	-0.26751	-0.26751	-0.24684
ANK1	-0.34482	-0.34482	-0.34482	-0.34482	-0.34482	-0.34482	-0.34482	-0.34482	0.028915	-0.34482	-0.34482	-0.34482	0.277779	0.084713	1.00154	-0.34482	-0.34482	-0.34482	4.12423	-0.34482	-0.34482
ANKRD23	-0.48912	-0.48912	-0.48912	-0.48912	-0.48912	-0.48912	-0.47879	-0.48912	3.10123	-0.48912	-0.48912	-0.48507	0.83688	1.20416	1.99496	-0.48912	-0.48203	-0.48912	0.667186	-0.48912	-0.48912
ANXA1	-0.24327	-0.20087	0.274958	-0.39525	4.04376	-0.44379	1.16488	-0.11625	-0.43612	-0.40853	-0.27385	-0.28691	-0.44801	-0.46149	-0.4593	-0.02202	-0.32762	-0.40287	-0.45707	0.200892	-0.30128
AP1M2	0.284048	0.228059	0.035696	2.43734	0.278095	0.320316	-0.82325	0.259837	-1.00175	-1.00175	0.815926	0.116824	-1.00175	-1.00175	-1.00175	-0.65856	-0.87927	0.497735	-1.00175	1.70275	1.39495
APOBEC2	-0.55176	-0.55176	-0.55176	-0.55176	-0.55176	-0.55176	-0.38233	-0.55176	1.944	-0.55176	-0.53781	-0.55176	1.79355	1.13509	2.11229	-0.55176	-0.54401	-0.5138	1.61409	-0.55176	-0.55176
AQP5	-0.3133	-0.3133	-0.3133	3.47162	-0.3133	2.46797	-0.3133	-0.3133	-0.3133	-0.3133	-0.3133	-0.3133	-0.3133	-0.3133	-0.3133	-0.3133	-0.3133	-0.3133	-0.3133	-0.30018	-0.3133
ARHGEF16	2.22603	0.318615	0.230661	0.193475	-0.45091	1.72747	-0.26319	1.41159	-0.91624	-0.43384	1.3968	0.929746	-0.91624	-0.91624	-0.91624	0.284751	-0.91624	-0.86853	-0.91624	-0.62403	-0.58121
ARPP21	-0.47325	-0.47325	-0.47325	-0.47325	-0.47325	-0.47325	-0.47325	-0.47325	1.24246	-0.47325	-0.47325	-0.47325	1.93028	1.39732	3.04697	-0.47325	-0.47325	-0.25783	-0.26042	-0.47325	-0.47325
ATP1A2	-0.47018	-0.47018	-0.47018	-0.47018	-0.47018	-0.47018	-0.47018	-0.47018	2.70862	-0.47018	-0.47018	-0.47018	0.312704	0.753596	2.72831	-0.47018	-0.46249	-0.47018	1.01196	-0.47018	-0.47018
ATP2C2	-0.32163	-0.12463	-0.32163	2.02888	-0.32163	3.75258	-0.32163	-0.32163	-0.32163	-0.32163	-0.32163	-0.30669	-0.32163	-0.32163	-0.32163	-0.29719	-0.32163	-0.32163	-0.32163	-0.32163	-0.22855
AZGP1	-0.30858	-0.30858	-0.30858	2.2234	-0.30858	3.63968	-0.30858	-0.30858	-0.30858	-0.30858	-0.30858	-0.30858	-0.30858	-0.30858	-0.30858	-0.30858	-0.30858	-0.30858	-0.30858	-0.30858	-0.30858
BIN1	-0.54036	-0.54123	-0.55337	-0.44376	-0.55756	-0.3922	-0.54802	-0.56066	2.59328	-0.46558	-0.52985	-0.53885	2.00977	1.71027	0.943794	-0.56444	-0.5508	-0.42791	1.03714	-0.56338	-0.51628
BLNK	-0.32235	-0.36722	-0.34731	-0.36722	0.061848	-0.36722	4.2303	0.36014	-0.36722	-0.36722	-0.32494	-0.31354	-0.36722	-0.36722	-0.36722	0.330162	-0.30973	-0.22647	-0.36722	0.254928	-0.08809
BPIFB1	-0.23314	-0.23314	-0.23314	4.35449	-0.23314	0.07523	-0.23314	-0.23314	-0.23314	-0.23314	-0.23314	-0.23314	-0.23314	-0.23314	-0.23314	-0.23314	-0.23314	-0.23314	-0.23314	-0.23314	-0.23314
BPIFB2	-0.25594	-0.25594	-0.25594	4.29357	-0.25594	0.56719	-0.25594	-0.25594	-0.25594	-0.25594	-0.25594	-0.25594	-0.25594	-0.25417	-0.25594	-0.25594	-0.25594	-0.25594	-0.25554	-0.25594	-0.25594
BRE	1.06994	-0.38003	-0.72246	-0.94204	-0.60561	-0.94204	0.176915	0.692466	-0.05968	0.16196	-0.09415	0.06407	0.705246	3.51393	0.028206	-0.71796	-0.65415	0.44289	-0.83333	-0.90208	-0.00208
C10orf120	-0.21822	-0.21822	-0.21822	-0.21822	-0.21822	-0.21822	-0.21822	-0.21822	-0.21822	-0.21822	-0.21822	-0.21822	-0.21822	4.36436	-0.21822	-0.21822	-0.21822	-0.21822	-0.21822	-0.21822	-0.21822
C1orf116	-0.45528	-0.28383	-0.18984	0.136369	0.628865	-0.10317	0.589056	0.788691	-0.49817	-0.49817	-0.40925	-0.39557	-0.49817	-0.49817	-0.49817	-0.01966	-0.49817	-0.45416	-0.49817	3.98794	-0.33295
C21orf15	-0.4661	-0.4661	-0.4661	-0.4661	1.78931	-0.4661	3.13459	0.27778	-0.46029	-0.45338	-0.45755	-0.45525	-0.4661	-0.4661	-0.4661	0.403696	-0.4661	-0.4661	-0.4661	1.81426	-0.4661
C6orf58	-0.29026	-0.29026	-0.29026	1.49402	-0.29026	4.02084	-0.29026	-0.29026	-0.29026	-0.29026	-0.29026	-0.29026	-0.29026	-0.29026	-0.29026	-0.29026	-0.29026	-0.29026	-0.29026	-0.29026	-0.29026
C8orf22	-0.40365	-0.40365	-0.40365	-0.40365	-0.40365	-0.40365	-0.40365	-0.40365	1.56717	-0.40365	-0.40365	-0.40365	3.69352	0.684806	0.845716	-0.40365	-0.40365	-0.40365	-0.33283	-0.40365	-0.40365
CACNA1S	-0.4672	-0.4672	-0.4672	-0.4672	-0.4672	-0.4672	-0.4672	-0.4672	1.62448	-0.4672	-0.4672	-0.4672	2.31707	0.487212	2.87392	-0.4672	-0.4672	-0.44565	0.150909	-0.4672	-0.4672
CALML5	-0.52508	-0.3429	-0.38478	3.74961	-0.08136	1.13079	-0.446	-0.39498	-0.55594	-0.4081	0.219501	-0.21762	-0.55594	-0.55594	-0.55594	1.24078	0.182261	-0.08096	-0.55594	-0.40777	-0.45369
CAMTA1	-0.11578	-0.03092	-0.00274	-1.1813	-0.48895	-1.1813	-1.1813	0.517499	0.420228	-1.1813	1.45797	0.018826	-0.14862	0.977185	-0.2435	1.98105	-1.1813	-0.04566	-0.14006	-0.4824	2.23238
CAPN1	-0.8932	0.067	-0.62932	-0.77011	-0.26775	-0.42367	0.370095	0.233911	-0.85398	0.074355	0.359585	-0.16308	-1.03083	-0.892	-1.02603	0.640329	0.853613	1.2766	-0.88857	3.11139	0.851656
CASQ1	-0.42054	-0.42054	-0.42054	-0.42054	-0.42054	-0.42054	-0.42054	-0.42054	0.247432	-0.42054	-0.37151	-0.42054	0.446203	0.302889	3.43681	-0.42054	-0.42054	-0.42054	2.24621	-0.42054	-0.42054
CCDC74A	-0.3751	-0.47231	-0.34277	-0.47231	-0.47231	-0.47231	-0.47231	0.473792	-0.47231	0.210495	0.72101	1.04019	-0.47231	0.350209	-0.47231	-0.28202	-0.47231	-0.47231	3.87196	-0.47231	-0.47231
CCL14	-0.51216	-0.51216	-0.51216	-0.51216	-0.51216	-0.51216	-0.51216	-0.51216	1.98643	2.80465	-0.51216	-0.51216	1.7312	-0.33055	0.879744	-0.51216	-0.51216	-0.51216	0.610883	-0.51216	-0.51216
CD36	-0.53998	0.096268	0.841678	-0.53998	-0.53998	-0.53998	-0.53998	-0.47262	-0.01008	-0.53998	-0.49839	-0.4344	1.2537	2.28764	2.94374	-0.53998	-0.53998	-0.53998	-0.14482	-0.46292	-0.53998
CEACAM6	-0.21817	-0.35043	0.710984	2.95802	2.7343	0.395675	0.048643	-0.46358	-0.4858	-0.4858	-0.4858	-0.4858	-0.4858	-0.4858	-0.4858	-0.4858	-0.4858	-0.32735	-0.4858	-0.14429	-0.4858
CHRM1	-0.2717	-0.2717	-0.2717	4.20483	-0.2717	0.957501	-0.2717	-0.2717	-0.2717	-0.2717	-0.2717	-0.2717	-0.2717	-0.2717	-0.2717	-0.2717	-0.2717	-0.2717	-0.2717	-0.2717	-0.2717
CHRNB1	-0.56863	-0.45907	-0.56863	-0.56863	-0.51072	-0.56863	-0.51209	-0.50869	2.9161	-0.56863	-0.49885	-0.52434	1.37128	0.710729	2.22046	0.355362	-0.33586	-0.47364	0.149251	-0.56863	-0.48812
CKM	-0.49366	-0.49366	-0.49366	-0.49366	-0.49366	-0.49366	-0.49261	-0.49348	0.419608	-0.49366	-0.4935	-0.49366	1.46765	1.9532	1.09725	-0.49366	-0.49312	-0.49366	2.9587	-0.49351	-0.49356
CLCA2	1.56696	0.774394	1.41944	-0.8338	1.45544	-0.8338	-0.27505	0.177702	-0.8338	-0.82029	1.85828	0.874646	-0.8338	-0.8338	-0.8338	-0.75841	-0.25536	-0.65264	-0.8338	-0.70489	1.17634
CLDN3	-0.329	-0.329	-0.29729	2.935	-0.25448	3.07731	-0.329	-0.329	-0.329	-0.329	-0.2392	-0.28626	-0.329	-0.329	-0.329	-0.329	-0.329	-0.329	-0.329	-0.329	-0.329
CLDN4	-0.1877	0.142193	0.011651	0.483014	3.47645	-0.16718	1.51304	-0.55276	-0.62844	-0.61439	0.438294	-0.17912	-0.62844	-0.62844	-0.62844	-0.57942	-0.57596	-0.60274	-0.62844	1.05944	-0.52263
CLTB	-0.74776	-0.83679	-0.45778	-0.91686	0.535373	-0.99487	1.70766	0.168929	-0.49424	-0.97379	-0.34375	-0.386	-0.37129	-0.93307	-0.39537	1.5124	0.875372	0.169163	-0.58751	2.57068	0.899512
COX6A2	-0.51835	-0.51835	-0.51835	-0.51835	-0.51835	-0.51835	-0.51835	-0.51835	0.994263	-0.51835	-0.51835	-0.51835	1.61582	2.80067	1.21547	-0.51835	-0.51835	-0.51835	1.66745	-0.51835	-0.51835
CPLX3	-0.27305	-0.27305	-0.27305	0.993137	-0.27305	4.19489	-0.27305	-0.27305	-0.27305	-0.27305	-0.27305	-0.27305	-0.27305	-0.27305	-0.27305	-0.27305	-0.27305	-0.27305	-0.27305	-0.27305	-0.27305
CRCT1	-0.47312	-0.48343	-0.48343	-0.48343	2.8218	-0.48343	2.42866	-0.36105	-0.48343	-0.48343	-0.48343	-0.48343	-0.48343	-0.48343	-0.4349	0.666614	-0.46183	-0.48343	-0.48343	1.45152	0.163432
CRISP2	-0.22822	-0.22822	-0.22822	4.36232	-0.11435	-0.13999	-0.22822	-0.22822	-0.22822	-0.22822	-0.22822	-0.22822	-0.22822	-0.22822	-0.22822	-0.22822	-0.22822	-0.22822	-0.22822	-0.22822	-0.22822
CRISP3	-0.31362	-0.31362	-0.31362	2.16825	-0.30954	3.67302	-0.31362	-0.31362	-0.31362	-0.31362	-0.31362	-0.31362	-0.31362	-0.31362	-0.31362	-0.31362	-0.31362	-0.31362	-0.31362	-0.20175	-0.312
CSRP3	-0.51193	-0.51193	-0.51193	-0.51193	-0.51193	-0.51193	-0.51193	-0.51193	2.81755	-0.51193	-0.51193	-0.51193	1.8745	1.54399	0.804661	-0.51193	-0.51193	-0.51193	1.15023	-0.51193	-0.51193
CST1	-0.27458	-0.27458	-0.24102	-0.27458	-0.27458	-0.27458	-0.27458	-0.27458	-0.27458	4.31324	0.366989	-0.22934	-0.27458	-0.27458	-0.27458	-0.27458	0.04244	-0.27458	-0.27458	-0.27458	-0.13359
CSTA	0.23362	0.782481	0.575577	-0.56908	3.82061	-0.58793	-0.06704	-0.49256	-0.5997	-0.58565	-0.46924	-0.5741	-0.5997	-0.5997	-0.5997	-0.15315	0.563556	0.278862	-0.5997	0.538962	-0.2964
CSTB	-0.29697	0.017095	-0.20456	-0.56193	3.52474	-0.57426	1.02167	-0.40701	-0.55476	-0.56371	-0.45567	-0.47768	-0.56695	-0.52462	-0.5475	0.726775	-0.11907	-0.00156	-0.57134	1.59763	-0.46034
CYP3A5	-0.45532	-0.44907	-0.45532	-0.45532	2.56499	-0.45532	1.65775	-0.15775	-0.45532	-0.45532	-0.45532	-0.45532	-0.45532	-0.45532	-0.45532	0.564811	-0.45532	-0.45532	-0.45532	2.64904	-0.45532
DCN	-0.63967	-0.65106	-0.5697	-0.62053	-0.66185	-0.62214	-0.66185	1.32873	0.966016	-0.15374	-0.5384	-0.63519	0.149485	0.965292	2.86514	-0.66185	-0.65039	-0.63379	1.72698	0.252169	-0.55364
DMBT1	-0.27404	-0.27404	-0.27404	4.18914	-0.27404	1.01325	-0.27404	-0.27404	-0.27404	-0.27404	-0.27404	-0.27404	-0.27337	-0.27404	-0.27229	-0.27404	-0.27404	-0.27213	-0.27404	-0.27404	-0.27404
DOK7	-0.50485	-0.50485	-0.50485	1.64284	-0.50485	2.54822	-0.50485	-0.44741	0.108581	-0.50485	-0.50485	-0.50485	0.649154	-0.50485	-0.00366	-0.50485	-0.50485	-0.50485	2.57021	-0.50485	-0.50485
DSG3	1.69666	3.07433	0.822349	-0.78355	0.778056	-0.77769	0.423578	-0.19652	-0.78355	-0.57845	-0.45776	-0.46403	-0.78355	-0.78355	-0.78355	0.150947	-0.30483	0.810377	-0.78355	0.25697	-0.53272
DUSP13	-0.46668	-0.52033	-0.52033	-0.52033	-0.52033	-0.52033	-0.52033	-0.52033	0.679098	-0.52033	-0.52033	-0.52033	1.64925	1.37384	2.61086	-0.52033	-0.52033	-0.52033	1.95854	-0.52033	-0.52033
DUSP26	-0.502	-0.502	-0.502	-0.502	-0.502	-0.502	-0.48806	-0.502	2.15747	-0.502	-0.502	-0.502	2.15347	0.787827	0.250161	-0.502	-0.502	-0.31463	2.4818	-0.502	-0.502
ECM1	-0.65651	-0.65651	-0.63364	-0.65651	2.18301	-0.65651	1.16619	-0.20647	-0.49711	-0.46383	-0.43833	-0.50725	-0.4277	-0.63673	-0.62619	0.578855	-0.3416	-0.5794	1.23782	2.73638	0.082019
EFCAB2	-0.32403	-0.49579	-0.49579	-0.49579	2.4538	-0.49579	-0.49579	-0.45067	0.506667	-0.49579	-0.42471	-0.30826	-0.11806	0.831638	-0.05285	-0.43441	-0.49579	-0.49579	3.14604	-0.49579	-0.36309
EHF	-0.20156	1.03304	-0.26602	-0.07655	3.62928	-0.33238	1.53608	0.061106	-0.60344	-0.60085	-0.34978	-0.39384	-0.60344	-0.60344	-0.60344	0.175966	-0.60344	-0.52777	-0.60344	-0.16564	0.099552
ELF3	-0.37646	0.31409	-0.23523	0.147215	0.513567	0.087836	4.18984	-0.22375	-0.42249	-0.42249	-0.19593	-0.11963	-0.42249	-0.42249	-0.42249	-0.38995	-0.42249	-0.40937	-0.42249	0.077681	-0.42249
ESRP1	0.150287	0.660716	-0.1249	-0.11464	0.822593	-0.67444	3.85097	-0.1722	-0.68169	-0.59971	-0.41785	-0.25181	-0.68169	-0.68169	-0.68169	-0.0039	-0.40368	0.49518	-0.68169	0.390234	-0.19838
ETV4	0.194067	-0.28597	1.5572	-0.45349	-0.61552	-0.61552	-0.55665	0.715952	-0.61552	0.168423	1.78244	3.07367	-0.61552	-0.61552	-0.61552	-0.61552	-0.49434	-0.61552	-0.61552	-0.31259	0.150983
FAM3B	-0.65975	-0.41001	-0.0954	1.52479	0.652851	0.127546	0.415049	-0.60132	-0.65975	-0.60281	0.206596	0.267038	-0.65975	-0.65975	-0.65975	1.17548	-0.65975	-0.65975	-0.65975	3.27794	-0.65975
FAM3D	-0.36091	-0.32279	-0.28485	3.71466	0.021034	1.89394	-0.31784	-0.36733	-0.38188	-0.38188	-0.36776	-0.37203	-0.38188	-0.38188	-0.38188	-0.37895	-0.38188	-0.38188	-0.38188	0.577877	-0.38002
FAM83A	-0.16316	0.324843	-0.21686	-0.46683	0.054864	-0.46683	-0.42052	-0.20503	-0.46683	-0.46683	-0.29537	-0.32761	-0.46683	-0.46683	-0.46683	-0.46683	-0.13813	3.30052	-0.46683	-0.25484	2.54275
FAM83H	1.95326	2.00615	0.970933	0.19427	-0.06502	-1.11167	0.025799	0.325656	-1.13626	-0.33587	-0.06052	-0.00755	-1.13626	-1.13626	-1.13626	0.1149	0.570053	-0.90198	-1.13626	1.22898	0.773879
FDCSP	-0.29466	-0.29466	-0.29466	1.63201	-0.29466	3.96107	-0.29466	-0.29466	-0.29466	-0.29466	-0.29162	-0.29225	-0.29466	-0.29466	-0.29466	-0.29466	-0.29466	-0.29466	-0.29466	-0.29466	-0.29466
FHL1	-0.46725	-0.49295	-0.49487	-0.48845	-0.49584	-0.49496	-0.48745	-0.4816	1.65331	-0.49584	-0.46164	-0.49387	1.60659	0.497359	3.15532	-0.49477	-0.48894	-0.49584	0.846371	-0.47664	-0.44801
FITM1	-0.46277	-0.46277	-0.41228	-0.45407	-0.46277	-0.46277	-0.46277	-0.46277	0.663007	-0.46277	-0.45302	-0.45658	0.107178	2.81728	2.70246	-0.46277	-0.46277	-0.46277	0.994225	-0.46277	-0.41778
FLNC	-0.49506	-0.45138	-0.48971	-0.49506	-0.49506	-0.49506	-0.48585	-0.49506	1.04775	-0.49506	-0.49506	-0.49506	2.70192	0.19126	1.89335	-0.49506	-0.49506	-0.49506	2.02848	-0.49506	-0.49506
FTH1	0.374066	-0.5989	-0.2874	-0.84743	-0.97606	-0.94821	-0.88335	-0.6374	3.10445	-0.21929	0.673729	0.851521	0.932059	0.259095	0.208665	-0.92001	0.290738	-0.38103	-0.41577	-0.90346	1.32398
FTL	1.53228	0.1167	0.409343	-0.85014	-0.98749	-0.87317	-0.92028	-0.31959	0.3664	-0.24347	2.61458	2.13946	-0.05799	-0.38736	-0.46925	-0.96728	0.125158	0.244466	-0.38253	-0.95104	-0.13879
FUT3	-0.53677	-0.34232	-0.29072	0.799316	0.561734	1.19521	1.66462	-0.3772	-0.53677	-0.53677	-0.25809	-0.49255	-0.53677	-0.53677	-0.53677	-0.42825	-0.53677	-0.53677	-0.53677	3.33591	-0.53677
FXYD3	1.54338	0.044489	0.717212	-0.24267	-0.63634	-0.50491	-0.76167	-0.19743	-1.09505	-0.10236	1.44467	2.31398	-1.09505	-1.09505	-1.09505	0.530031	1.35191	0.245487	-1.09505	-0.37041	0.099901
GAPDH	0.03063	-0.00636	-0.02751	-0.77551	-0.68644	-0.8117	-0.58089	-0.43645	1.99564	-0.6792	-0.45827	-0.45383	2.71931	0.523589	1.14273	-0.55901	-0.71789	-0.59021	1.45654	-0.6371	-0.44808
GBP6	0.190747	2.45436	0.904654	-0.85801	1.78345	-0.85801	0.346296	-0.05142	-0.85801	-0.72194	0.044769	0.105084	-0.85801	-0.85801	-0.85801	1.85748	-0.0187	-0.2436	-0.82207	0.133357	-0.8144
GCLM	0.970563	1.58663	0.727475	-0.72519	-0.67661	-0.72519	-0.69674	-0.08831	-0.62974	0.389828	0.925638	2.55148	-0.51758	-0.72519	-0.35963	-0.72519	-0.72519	1.60154	-0.72519	-0.71977	-0.71362
GGT6	-0.49115	-0.4431	-0.44792	2.31403	3.12834	0.433729	-0.11919	-0.30713	-0.49115	-0.49115	-0.49115	-0.47659	-0.49115	-0.49115	-0.49115	1.15372	-0.49115	-0.42867	-0.49115	0.104319	-0.49115
GIMAP1	-0.59251	-0.3817	-0.57219	-0.59251	-0.59251	-0.59251	-0.52257	-0.19706	0.287215	1.52707	-0.59251	-0.59251	-0.50976	1.06041	1.89702	0.079837	-0.30457	2.93265	-0.55626	-0.59251	-0.59251
GIMAP1-GIMAP5	-0.21822	-0.21822	-0.21822	-0.21822	-0.21822	-0.21822	-0.21822	-0.21822	-0.21822	-0.21822	-0.21822	-0.21822	-0.21822	-0.21822	4.36436	-0.21822	-0.21822	-0.21822	-0.21822	-0.21822	-0.21822
GIMAP5	-0.49493	-0.49493	-0.03825	-0.49493	-0.49493	-0.49493	-0.49493	-0.08574	0.406728	3.64486	-0.23971	-0.39776	0.043285	-0.28699	1.92787	-0.49493	-0.49493	0.199886	-0.49493	-0.25849	-0.46129
GNAS	-0.19857	-0.12569	-0.11996	2.26256	-0.37383	3.59093	-0.35232	-0.38766	-0.26376	-0.23768	-0.27567	-0.3498	-0.25156	-0.36122	-0.16234	-0.40527	-0.43362	-0.41677	-0.38061	-0.39019	-0.36696
GSTP1	1.37692	1.12529	0.979866	-0.86083	-0.48962	-1.2277	-0.38322	-0.20911	-1.06981	-0.15178	1.49674	1.49675	-0.94424	-1.13277	-1.12893	-0.41722	1.27786	0.45702	-1.03956	-0.14737	0.991731
HFE2	-0.50163	-0.50163	-0.50163	-0.50163	-0.50163	-0.50163	-0.48401	-0.49748	2.8095	-0.50163	-0.50163	-0.50163	1.31134	0.457674	1.30008	-0.50163	-0.50163	-0.49481	2.11888	-0.50163	-0.50163
HIST1H2BD	-0.4898	0.054458	-0.15505	3.71765	-0.55687	0.816071	-0.55687	-0.37589	-0.55687	0.477828	0.193785	-0.27603	-0.55687	-0.55687	-0.55687	-0.55687	1.30553	-0.47083	-0.55687	-0.55687	0.214103
HSPB6	-0.4917	-0.4917	-0.4917	-0.45908	-0.4917	-0.4917	-0.4917	-0.41632	0.511964	-0.4917	-0.4917	-0.4917	1.30996	1.16487	1.51781	-0.4917	-0.4917	-0.4917	3.2546	-0.4917	-0.4917
HSPB7	-0.50051	-0.50051	-0.50051	-0.50051	-0.50051	-0.50051	-0.49566	-0.47309	2.57047	-0.50051	-0.50051	-0.50051	2.59565	1.04588	1.00248	-0.50051	-0.50051	-0.50051	0.761431	-0.50051	-0.50051
HSPB8	-0.55072	-0.42782	-0.57118	-0.61832	1.78344	-0.61832	-0.44136	-0.4724	2.48567	-0.44226	-0.58192	-0.42194	1.87676	-0.31429	1.67781	-0.4482	-0.61832	-0.61832	0.275882	-0.49185	-0.46232
ID3	0.085709	0.037339	-0.1587	-1.02497	-1.02497	-1.02497	-1.02497	-0.46193	0.505029	2.05485	0.243809	-0.6727	0.647274	0.409377	-0.19305	-1.02497	2.88953	0.183939	-0.63875	-0.09933	0.29247
IGLL5	-0.32897	-0.32897	-0.32897	0.682183	-0.32897	-0.23782	-0.32897	-0.32897	-0.32897	4.06997	-0.32897	-0.32897	-0.32897	1.04612	-0.32283	-0.32897	-0.32855	-0.31352	-0.32897	-0.32897	-0.31889
IL36A	-0.21822	-0.21822	-0.21822	-0.21822	-0.21822	-0.21822	4.36436	-0.21822	-0.21822	-0.21822	-0.21822	-0.21822	-0.21822	-0.21822	-0.21822	-0.21822	-0.21822	-0.21822	-0.21822	-0.21822	-0.21822
IRX2	-0.23114	-0.29667	-0.36471	3.35768	-0.42249	2.41617	-0.42249	-0.42249	-0.42249	-0.42249	0.251788	-0.10777	-0.42249	-0.42249	-0.42249	-0.42249	-0.42249	-0.42249	-0.42249	-0.42249	0.467048
JSRP1	-0.47096	-0.47096	-0.47096	-0.3045	-0.47096	-0.47096	-0.47096	-0.47096	0.580616	-0.36478	-0.47096	-0.47096	2.09656	3.10679	-0.03223	-0.47096	-0.47096	-0.47096	1.511	-0.47096	-0.47096
KCNJ11	-0.58027	-0.58027	-0.58027	-0.58027	-0.58027	-0.58027	-0.58027	-0.58027	2.01136	-0.58027	-0.25748	-0.58027	1.47304	2.62351	0.665785	0.364373	-0.58027	-0.58027	1.24319	-0.58027	-0.58027
KCNK7	1.74773	0.74341	0.466764	-0.59618	-0.5381	-0.59618	-0.25595	-0.59618	-0.59618	-0.59618	-0.50869	0.053033	-0.59618	-0.59618	-0.59618	2.72903	2.07952	-0.0722	-0.59618	-0.54755	-0.53139
KIF1B	-0.37213	-0.15411	-0.31196	-0.77754	-0.05272	-0.77754	-0.74191	-0.36244	0.672716	-0.77754	-0.39823	0.223011	1.72362	0.987345	2.97745	-0.72045	-0.77754	-0.7261	-0.63904	1.27909	-0.27397
KLHL41	-0.47901	-0.47901	-0.47901	-0.47901	-0.47901	-0.47901	-0.46989	-0.47901	3.06509	-0.47901	-0.47901	-0.47901	1.71594	0.967109	1.74236	-0.47901	-0.47901	-0.47901	0.16458	-0.47901	-0.47901
KLK12	-0.23235	0.617133	1.05079	3.53524	0.397369	1.19211	0.717275	-0.56293	-0.56293	-0.56293	-0.3849	-0.48412	-0.56293	-0.56293	-0.56293	-0.56293	-0.56293	-0.56293	-0.56293	-0.30437	-0.4749
KLK8	0.233308	0.128773	0.112085	-0.60953	-0.29136	-0.60953	-0.39512	-0.46551	-0.60953	-0.14007	0.188954	0.077388	-0.60953	-0.60953	-0.60953	-0.41785	2.68778	3.03892	-0.60953	-0.39113	-0.09944
KLRG2	0.416175	-0.293	0.870119	1.04755	-0.51065	-0.51065	-0.51065	-0.51065	-0.51065	-0.51065	0.050866	0.320827	-0.51065	-0.51065	-0.51065	3.76549	0.460476	-0.51065	-0.51065	-0.51065	-0.51065
KRT1	-0.28504	-0.19737	-0.28477	-0.28504	-0.28504	-0.28504	-0.28317	-0.28306	-0.28504	-0.28504	-0.27928	-0.28211	-0.28504	-0.28504	-0.28504	-0.25032	1.1261	4.1541	-0.28504	-0.28504	-0.28466
KRT13	-0.48783	-0.47898	-0.46711	-0.49132	2.19908	-0.49148	1.38663	-0.09376	-0.49522	-0.49527	-0.4642	-0.49183	-0.49532	-0.49523	-0.49369	2.10454	-0.49479	-0.49389	-0.49516	2.23012	-0.4953
KRT19	-0.58516	0.781233	1.16083	0.871447	-0.51183	0.341009	-0.70305	-0.67006	-0.70305	-0.70305	3.23886	0.051609	-0.70305	-0.70305	-0.70305	-0.6945	-0.13578	-0.54623	-0.70305	0.966594	0.653319
KRTAP1-5	-0.21822	-0.21822	-0.21822	-0.21822	-0.21822	-0.21822	-0.21822	-0.21822	-0.21822	-0.21822	-0.21822	-0.21822	-0.21822	-0.21822	-0.21822	4.36436	-0.21822	-0.21822	-0.21822	-0.21822	-0.21822
KRTDAP	0.121125	0.298554	0.016766	-0.41133	-0.26562	-0.41133	-0.38624	-0.40519	-0.41133	-0.41133	-0.37362	-0.37657	-0.41133	-0.41133	-0.41133	-0.02776	3.8845	1.57715	-0.41133	-0.41133	-0.36113
LCE3D	-0.23592	-0.14949	-0.23592	-0.23592	-0.23592	-0.23592	-0.22158	-0.23592	-0.23592	-0.23592	-0.23592	-0.23592	-0.23592	-0.23592	-0.23592	-0.11647	-0.231	-0.10344	-0.23592	-0.23592	4.36074
LCN2	-0.271	0.435258	0.205307	3.55514	1.31433	0.517149	0.045309	-0.6084	-0.65639	-0.65639	0.964071	-0.08015	-0.65639	-0.65639	-0.65639	-0.64188	-0.33023	-0.04792	-0.65639	-0.46226	-0.65639
LDB3	-0.44438	-0.44438	-0.44438	-0.44438	-0.44438	-0.44438	-0.44438	-0.44438	0.582938	-0.44438	-0.44438	-0.44438	0.192815	1.01208	1.85591	-0.44438	-0.44438	-0.44175	3.46367	-0.44438	-0.44438
LMAN1L	-0.27424	-0.27424	-0.27424	4.18583	-0.27424	1.02466	-0.27424	-0.27424	-0.27424	-0.27424	-0.27424	-0.27424	-0.27424	-0.27424	-0.27424	-0.27424	-0.27424	-0.27424	-0.27424	-0.27424	-0.27424
LMOD2	-0.45771	-0.45771	-0.45771	-0.45771	-0.45771	-0.45771	-0.45771	-0.45771	1.23044	-0.45771	-0.45771	-0.45771	1.02374	0.685856	3.60743	-0.45771	-0.45771	-0.45771	0.775921	-0.45771	-0.45771
LOC100507537	-0.48528	-0.48528	-0.48528	-0.48528	-0.48528	-0.48528	-0.48528	-0.48528	1.17277	-0.48528	-0.48528	-0.48528	2.15922	0.102625	2.80135	-0.48528	-0.48528	-0.48528	1.52851	-0.48528	-0.48528
LOC440335	-0.30762	-0.30762	-0.2819	4.03726	-0.30762	1.41743	-0.30762	-0.30762	-0.30762	-0.30762	-0.30762	-0.30762	-0.30762	-0.30762	-0.30762	-0.30762	0.056808	-0.30762	-0.30762	-0.30762	-0.30762
LOC729970	-0.27191	-0.27191	-0.27191	-0.27191	-0.27191	-0.27191	-0.27191	-0.27191	-0.27191	-0.27191	-0.27191	-0.27191	-0.27191	-0.27191	-0.27191	-0.27191	-0.27191	0.962838	4.20336	-0.27191	-0.27191
LRR1	1.17329	0.342412	0.25554	-0.63895	-0.63895	-0.16529	-0.63895	-0.58144	-0.63895	3.40812	1.19275	0.702367	-0.63895	-0.63895	-0.63895	-0.63895	-0.11033	-0.38008	-0.63895	-0.63895	0.55221
LRRC20	-0.43845	-0.48193	0.020852	-0.48193	-0.14122	-0.48193	-0.48193	-0.48193	-0.00763	-0.48193	-0.35879	-0.32559	0.935263	3.13208	-0.07174	-0.48193	-0.48193	-0.48193	2.51855	-0.44397	-0.48193
LYPD3	-0.52193	-0.62441	-0.64771	-0.65722	2.50867	-0.8249	0.303808	-0.58734	-0.82758	0.376836	0.784938	1.5986	-0.82758	-0.82758	-0.82758	1.82889	0.495258	0.07595	-0.82758	0.622779	-0.59432
MFAP2	-0.13616	-0.38495	-0.28631	-0.45735	-0.45735	-0.45735	-0.45735	-0.25928	-0.12943	4.12074	0.163253	-0.34795	-0.44907	0.202562	-0.37101	-0.45735	0.206152	-0.17487	-0.30485	-0.43334	0.871285
MIR205HG	-0.40275	0.863537	-0.50019	-0.77697	-0.58186	-0.77697	1.23051	2.27814	-0.77697	-0.77697	-0.13491	-0.41542	-0.77697	-0.77697	-0.77697	0.913386	0.379262	-0.21075	-0.77697	0.437806	2.359
MLPH	-0.3188	-0.23108	-0.31611	1.20518	-0.3188	4.09961	-0.3188	-0.3188	-0.30715	0.204152	-0.30166	-0.30067	-0.31332	-0.3188	-0.3188	-0.3188	-0.3188	-0.3188	-0.3188	-0.3188	-0.23215
MLXIPL	-0.47887	0.030482	-0.34583	-0.47887	-0.47887	2.93051	-0.47887	-0.47887	0.103624	-0.47887	-0.40184	-0.31587	0.506412	-0.31146	0.226885	-0.47887	-0.47887	-0.47887	2.84467	-0.47887	-0.47887
MYBPC2	-0.43272	-0.43272	-0.43272	-0.43272	-0.43272	-0.43272	-0.42432	-0.43272	2.63838	-0.43272	-0.43272	-0.43272	2.72177	-0.09597	0.016522	-0.43272	-0.43272	-0.42331	1.62503	-0.43272	-0.43272
MYBPH	-0.51525	-0.51525	-0.51525	-0.51525	-0.51525	-0.51525	-0.51525	-0.51525	2.9399	-0.51525	-0.51525	-0.51525	1.13984	1.33086	1.52825	-0.51525	-0.51525	-0.51525	1.30512	-0.51525	-0.51525
MYF6	-0.47822	-0.47822	-0.47822	-0.47822	-0.47822	-0.47822	-0.47822	-0.47822	1.25297	-0.47822	-0.46761	-0.47822	2.45285	-0.19275	2.38606	-0.47822	-0.47822	-0.47822	1.74185	-0.47822	-0.47822
MYH1	-0.40388	-0.40388	-0.40388	-0.40388	-0.40388	-0.40388	-0.39532	-0.40388	2.8348	-0.40388	-0.40388	-0.40388	2.95114	-0.35656	0.519197	-0.40388	-0.40388	-0.40388	0.504923	-0.40388	-0.40388
MYH2	-0.51346	-0.51346	-0.51346	-0.51346	-0.51346	-0.51346	-0.51254	-0.51346	1.58533	-0.51346	-0.51346	-0.51346	1.11996	0.886044	1.77253	-0.51346	-0.51283	-0.50884	2.84498	-0.51346	-0.51309
MYH7	-0.47998	-0.47998	-0.47998	-0.47998	-0.47998	-0.47998	-0.47998	-0.47998	0.224572	-0.47998	-0.47998	-0.47998	0.883049	1.43287	2.90506	-0.47998	-0.47998	-0.47998	2.23411	-0.47998	-0.47998
MYL2	-0.41946	-0.41946	-0.41946	-0.41946	-0.41742	-0.41946	-0.41946	-0.41946	0.212268	-0.41946	-0.41946	-0.41946	0.170434	1.29297	3.6951	-0.41946	-0.41809	-0.41946	1.33719	-0.41946	-0.41946
MYL3	-0.43877	-0.43877	-0.43877	-0.43877	-0.43877	-0.43877	-0.43877	-0.43877	-0.28972	-0.43877	-0.43877	-0.43877	1.14509	3.22028	0.46891	-0.43877	-0.43877	-0.42011	2.25574	-0.24187	-0.43425
MYOG	-0.47233	-0.47233	-0.47233	-0.47233	-0.47233	-0.47233	-0.47233	-0.47233	1.93849	-0.47233	-0.47233	-0.47233	1.18662	-0.17813	2.8555	-0.47233	-0.47233	-0.47233	1.75473	-0.47233	-0.47233
MZB1	-0.38285	-0.38285	-0.38285	0.980548	-0.38285	-0.24707	-0.38285	-0.38285	-0.38285	2.35134	-0.38285	-0.38285	-0.38285	3.32114	-0.3235	-0.38285	-0.38285	-0.33973	-0.38285	-0.38285	-0.38285
NANOG	-0.21822	-0.21822	-0.21822	-0.21822	-0.21822	-0.21822	-0.21822	-0.21822	-0.21822	-0.21822	-0.21822	-0.21822	-0.21822	-0.21822	-0.21822	-0.21822	-0.21822	4.36436	-0.21822	-0.21822	-0.21822
NDRG4	1.2674	2.58118	2.6194	-0.52583	-0.48134	-0.52583	-0.52583	-0.46441	-0.52583	0.95113	-0.28441	0.325361	-0.52583	-0.52583	-0.52583	-0.52583	-0.25742	-0.52583	-0.52583	-0.52583	-0.47278
NDUFB10	-0.46884	-0.70178	-0.42375	-0.66623	-0.95078	-0.88125	-0.89821	-0.46779	0.772053	-0.70135	-0.28571	-0.19244	1.64067	2.41504	0.588914	-0.43982	-0.00696	-0.24423	2.34109	-0.37973	-0.0489
NEB	-0.48005	-0.32974	-0.46362	-0.48649	-0.48649	-0.48649	-0.48649	-0.48649	2.18705	-0.48649	-0.46827	-0.48071	0.56408	0.198721	2.88062	-0.48649	-0.48649	-0.46706	1.72388	-0.48649	-0.48649
NEXN	-0.52312	-0.52312	-0.52312	-0.52312	-0.52312	-0.52312	-0.52312	-0.52312	1.67023	-0.52312	-0.52312	-0.48323	0.5008	1.83253	1.9891	-0.52312	-0.52312	-0.52312	2.3097	-0.52312	-0.49549
NMRK2	-0.46303	-0.46303	-0.46303	-0.46303	-0.46303	-0.46303	-0.46303	-0.46303	0.200437	-0.46303	-0.46303	-0.46303	2.12643	2.1049	0.233938	-0.46303	-0.46303	-0.46303	2.74272	-0.46303	-0.46303
NRAP	-0.50949	-0.50949	-0.50949	-0.50949	-0.50949	-0.50949	-0.49927	-0.50949	1.60934	-0.50949	-0.50949	-0.50949	2.6881	0.921941	0.782213	-0.50949	-0.50949	-0.50949	2.13996	-0.50949	-0.50949
OAZ1	0.225564	-0.23318	-0.03429	-0.92171	-1.20871	-1.23826	-1.32303	-0.56885	1.3043	-0.3098	-0.01879	0.596924	0.892542	2.81138	0.377314	-0.83479	0.318002	-0.18189	0.897128	-1.04691	0.497077
ODAM	-0.28063	-0.28063	-0.28063	1.20149	-0.28063	4.1304	-0.28063	-0.28063	-0.28063	-0.28063	-0.28063	-0.28063	-0.28063	-0.28063	-0.28063	-0.28063	-0.28063	-0.28063	-0.28063	-0.28063	-0.28063
PABPC1	1.78075	2.25528	2.3065	0.473738	0.310087	0.588606	-0.08149	-0.13698	-0.81522	-0.49327	-0.38018	0.070763	-0.885	-0.95238	-0.97431	-0.53299	-0.57454	0.076578	-0.82123	-0.62999	-0.58473
PDE4DIP	-0.46388	-0.45945	-0.45939	-0.46388	-0.45611	-0.46388	-0.45273	-0.46299	3.19458	-0.35051	-0.4431	-0.46215	2.29423	0.473562	0.946346	-0.46388	-0.46388	-0.46388	0.340072	-0.45968	-0.45939
PDZK1IP1	-0.32336	-0.2849	-0.53239	-0.24766	0.206288	-0.25442	-0.25205	-0.30573	-0.54572	-0.54572	0.094286	-0.23661	-0.54572	-0.54572	-0.54572	1.01289	1.38116	3.75609	-0.54572	-0.2309	-0.50838
PFKM	-0.35516	-0.20485	-0.13262	-0.53775	-0.53775	-0.53775	-0.53775	-0.46609	1.39645	-0.53193	-0.45171	-0.4484	3.4433	-0.3848	1.1229	-0.47277	-0.53775	-0.06931	1.23562	-0.51601	-0.47587
PIP	-0.30714	-0.30714	-0.30708	2.14735	-0.30691	3.68742	-0.30714	-0.30714	-0.30714	-0.30714	-0.30714	-0.30714	-0.30714	-0.30714	-0.30714	-0.30714	-0.30714	-0.30714	-0.30714	-0.30714	-0.3065
PKP3	-0.15384	1.36226	0.252921	-0.60251	-0.03994	-0.87326	-0.11993	0.033325	-0.9555	-0.73244	-0.37987	-0.67391	-0.9555	-0.9555	-0.9555	1.80916	1.81778	1.98273	-0.9555	0.777651	0.317402
PPP1R1A	-0.43928	-0.43928	-0.43928	-0.43928	-0.43928	-0.43928	-0.43928	-0.43928	0.311169	-0.43928	-0.43928	-0.43928	0.796005	3.70341	1.17024	-0.43928	-0.43928	-0.43928	1.04759	-0.43928	-0.43928
PPP1R1B	-0.32199	-0.32199	-0.32199	3.88085	-0.22584	1.76933	-0.31156	0.03908	-0.32199	-0.32199	-0.32199	-0.32199	-0.32199	-0.32199	-0.32199	-0.32199	-0.32199	-0.32199	-0.32199	-0.32199	-0.32199
PROM1	-0.34438	-0.34438	-0.28334	1.21683	-0.34438	3.97166	-0.34438	-0.34438	-0.34438	-0.34438	-0.34438	-0.23811	-0.34438	-0.34438	0.843034	-0.34438	-0.34438	-0.34438	-0.34438	-0.34438	-0.34438
PROM2	0.188809	0.218306	0.462534	0.307074	0.10457	-0.81769	0.272721	-0.07469	-1.05761	-0.64113	1.44661	2.02107	-1.05761	-1.05761	-1.05761	1.07374	1.17582	-1.05761	-1.05761	1.4933	-0.88539
PRSS8	-0.42099	-0.35388	-0.45415	2.95186	-0.26422	2.93282	-0.00527	0.020345	-0.52016	-0.52016	-0.14165	-0.34816	-0.52016	-0.52016	-0.52016	-0.08827	-0.44742	-0.35478	-0.52016	0.007996	0.08675
RAB25	-0.05272	1.80107	0.488739	-0.7147	2.43749	-0.34463	1.7458	0.399842	-0.88794	-0.88034	0.0321	-0.01213	-0.88794	-0.88794	-0.88794	0.205482	-0.3083	-0.69314	-0.88794	0.987219	-0.65206
RAP1GAP	-0.42884	-0.0577	0.393351	3.50677	0.6427	2.08331	-0.37481	-0.44812	-0.47069	-0.47069	-0.37206	-0.19523	-0.47069	-0.47069	-0.47069	-0.38875	-0.47069	-0.3096	-0.47069	-0.32448	-0.43168
RASAL1	-0.57167	-0.5099	-0.48829	0.044441	0.251303	2.35825	0.949196	-0.10521	-0.57167	-0.57167	-0.44771	-0.37496	-0.57167	-0.57167	-0.57167	2.94091	-0.49292	-0.52348	-0.57167	0.937722	-0.53765
RHCG	-0.44939	-0.44939	-0.44939	-0.44736	3.47859	-0.40843	1.14356	-0.30084	-0.44939	-0.44939	-0.34243	-0.44217	-0.44939	-0.44939	-0.44939	1.74127	-0.3912	-0.28212	-0.44939	0.737544	-0.44189
RHOV	-0.42779	-0.06233	-0.79752	0.188098	1.09638	-0.86716	0.283048	0.724817	-0.86716	-0.86716	0.463808	-0.06005	-0.86716	-0.86716	-0.86716	1.92784	0.086471	0.823724	-0.86716	2.61274	-0.78916
RPL3L	-0.46857	-0.51295	-0.51295	-0.51295	-0.51295	-0.51295	-0.49036	-0.51295	1.76957	-0.51295	-0.51295	-0.51295	2.1329	2.16769	0.218316	-0.51295	-0.51295	-0.51295	1.85179	-0.51295	-0.51295
RRAD	-0.57823	-0.46519	-0.57928	-0.65438	-0.49556	-0.65438	-0.53809	-0.60873	0.792322	-0.29241	-0.64642	-0.62908	1.61614	0.67126	-0.21613	2.87383	-0.44158	-0.63271	1.9241	-0.39579	-0.04971
RYR1	-0.42202	-0.38671	-0.40209	-0.43401	-0.43401	-0.43401	-0.43401	-0.43401	0.610394	-0.39197	-0.41141	-0.39098	2.77331	-0.05655	-0.03888	-0.23454	-0.43401	-0.40325	3.05928	-0.26653	-0.43401
S100A11	-0.05251	0.052481	-0.06258	-0.88252	1.94166	-1.05141	0.180435	-0.31173	-0.94667	-0.93062	0.301128	0.019296	-1.006	-0.96557	-1.05705	1.78272	1.30852	0.40998	-1.1392	1.33154	1.07812
SAA2	-0.46469	-0.46469	-0.46469	3.27056	-0.46469	1.75418	-0.46469	-0.46469	-0.46469	-0.46469	-0.46469	-0.46469	0.061616	-0.46469	-0.46469	-0.46469	1.10505	1.24356	-0.46469	-0.46469	-0.46469
SAA4	-0.27006	-0.27006	-0.27006	-0.27006	-0.27006	-0.27006	-0.27006	-0.27006	-0.27006	-0.27006	-0.27006	-0.27006	0.914787	-0.27006	-0.27006	-0.27006	-0.27006	4.21633	-0.27006	-0.27006	-0.27006
SCGB3A1	-0.28876	-0.28876	-0.28876	4.04042	-0.28876	1.44597	-0.28876	-0.28876	-0.28876	-0.28876	-0.28876	-0.28876	-0.28876	-0.28876	-0.28876	-0.28876	-0.28876	-0.28876	-0.28876	-0.28876	-0.28876
SCN1B	-0.48933	-0.48933	-0.48933	-0.45952	-0.48933	-0.47501	-0.48933	-0.48933	1.31595	-0.48933	-0.48933	-0.48933	2.63447	2.42466	0.095098	-0.48933	-0.48933	-0.48933	1.29299	-0.48933	-0.4673
SDHAP3	-0.01429	-0.23767	-0.30037	-0.30037	-0.30037	-0.30037	-0.30037	-0.09453	-0.30037	-0.30037	-0.2105	0.269975	-0.30037	-0.30037	-0.30037	-0.30037	-0.30037	0.188954	4.30329	-0.30037	-0.30037
SERP2	-0.23296	-0.23296	-0.23296	-0.23296	-0.23296	-0.00017	-0.23296	-0.23296	-0.23296	-0.23296	-0.16506	-0.23296	-0.23296	-0.23296	-0.23296	-0.23296	-0.23296	-0.23296	-0.23296	4.35843	-0.23296
SERPINA3	-0.25388	-0.25388	-0.24215	4.33383	-0.25388	0.279902	-0.25388	-0.25388	-0.24542	-0.25388	-0.25388	-0.23807	-0.11063	-0.23359	-0.25388	-0.25388	-0.25388	-0.25388	-0.24342	-0.25388	-0.25388
SERPINE2	-0.20953	-0.33966	-0.1222	-0.31472	-0.35567	-0.336	-0.35567	-0.0297	-0.35567	1.13518	-0.07103	0.031828	-0.35567	-0.35567	-0.35567	-0.35567	-0.35567	-0.30568	-0.35567	-0.35567	4.11823
SEZ6L2	-0.37541	-0.37541	-0.37541	3.78469	-0.37541	0.95727	-0.37541	-0.37541	-0.37541	1.55246	-0.37541	0.019228	-0.37541	-0.37541	-0.37541	-0.37541	-0.37541	-0.37541	-0.37541	-0.37541	-0.3071
SGCA	-0.44645	-0.44645	-0.44645	-0.44645	-0.44645	-0.44645	-0.44645	-0.4276	1.57911	-0.44645	-0.44645	-0.44645	3.55969	0.215291	1.12506	-0.44645	-0.44645	-0.41531	0.614079	-0.44645	-0.44645
SHISA4	-0.50261	-0.55653	-0.52064	-0.5112	-0.55653	-0.49119	-0.55653	-0.55653	1.30767	-0.55653	-0.49301	-0.49203	1.65964	1.36865	2.3003	-0.55653	-0.55653	-0.55653	1.93969	-0.55653	-0.55653
SLC4A11	-0.26279	0.585085	-0.44931	-0.10807	-0.41864	3.87507	1.38213	0.196259	-0.48956	-0.48956	-0.10466	-0.0552	-0.48956	-0.48956	-0.48956	-0.48956	-0.48956	-0.48956	-0.48956	-0.25194	0.018092
SLC5A1	-0.31931	-0.29886	-0.24704	1.51512	-0.34032	0.525792	3.92916	-0.34032	-0.34032	-0.34032	-0.34032	-0.34032	-0.34032	-0.34032	-0.34032	-0.34032	-0.34032	-0.34032	-0.34032	-0.34032	-0.34032
SLN	-0.53967	-0.53967	-0.53967	-0.53967	-0.53659	-0.53967	-0.53967	-0.53755	1.71681	-0.53967	-0.53967	-0.53967	1.51525	1.31583	2.22117	-0.53967	-0.53967	-0.53462	1.85545	-0.53967	-0.53967
SLURP1	0.024488	-0.04815	0.590959	-0.63908	1.92311	-0.58394	0.142627	-0.59407	-0.63908	-0.63908	-0.63194	-0.63681	-0.63908	-0.63908	-0.63908	0.485342	1.60969	-0.05538	-0.63908	2.88673	-0.63908
SMPX	-0.50081	-0.50081	-0.50081	-0.50081	-0.50081	-0.50081	-0.48225	-0.50081	1.98191	-0.50081	-0.50081	-0.50081	0.830909	0.553033	2.76128	-0.50081	-0.49444	-0.50081	1.86085	-0.50081	-0.50081
SMR3B	-0.31635	-0.31631	-0.3163	2.84958	-0.31635	3.15906	-0.31635	-0.31635	-0.31635	-0.31635	-0.31635	-0.31635	-0.31635	-0.31622	-0.31635	-0.31635	-0.31635	-0.31635	-0.31592	-0.31635	-0.31507
SMTNL1	-0.50192	-0.50192	-0.50192	-0.50192	-0.50192	-0.50192	-0.50192	-0.50192	1.57597	-0.33082	-0.50192	-0.50192	1.06314	1.42799	3.17436	-0.50192	-0.50192	-0.50192	0.618122	-0.50192	-0.50192
SMTNL2	-0.46676	-0.46676	-0.46676	-0.46676	-0.46676	-0.46676	-0.46676	-0.46676	1.18512	-0.46676	-0.46676	-0.46676	1.37994	3.47278	0.467672	-0.46676	-0.46676	-0.46676	0.962574	-0.46676	-0.46676
SPANXN5	-0.21822	-0.21822	-0.21822	-0.21822	-0.21822	-0.21822	-0.21822	-0.21822	-0.21822	-0.21822	-0.21822	-0.21822	-0.21822	-0.21822	-0.21822	-0.21822	-0.21822	4.36436	-0.21822	-0.21822	-0.21822
SPDEF	-0.29466	-0.29466	-0.29466	3.95648	-0.29466	1.64212	-0.29466	-0.29466	-0.29466	-0.29466	-0.29466	-0.29466	-0.29466	-0.29466	-0.29466	-0.29466	-0.29466	-0.29466	-0.29466	-0.29466	-0.29466
SPRR1A	0.813816	3.22414	1.19595	-0.70779	0.988131	-0.71673	-0.3736	-0.64791	-0.71673	-0.71673	0.104556	-0.64136	-0.71673	-0.71673	-0.71673	0.078187	0.957324	0.494656	-0.71673	0.065667	-0.53467
SPRR2G	-0.17742	0.012447	-0.24998	-0.24998	-0.24998	-0.24998	-0.24998	-0.24998	-0.24998	-0.24998	-0.24998	-0.24998	-0.24998	-0.24998	-0.24998	-0.21448	4.3499	0.029269	-0.24998	-0.24998	-0.24998
SRPK3	-0.51782	-0.51782	-0.51782	-0.38678	-0.51782	-0.51782	-0.51782	-0.51782	1.36198	-0.51782	-0.51782	-0.51782	0.478945	1.4971	1.50126	-0.51782	-0.51782	-0.51782	3.07263	-0.51782	-0.27568
STATH	-0.31206	-0.31174	-0.31206	3.5015	-0.31206	2.42688	-0.31206	-0.31206	-0.31206	-0.31206	-0.31206	-0.31206	-0.31206	-0.31206	-0.31206	-0.31206	-0.31206	-0.31206	-0.31185	-0.31206	-0.31189
SUSD3	-0.38487	-0.38487	-0.38487	-0.38487	-0.38487	-0.38487	-0.38487	0.269793	-0.35499	3.44307	0.230759	-0.18952	-0.38487	2.37391	-0.38487	-0.38487	-0.38487	-0.38487	-0.38487	-0.38487	-0.38487
TACSTD2	0.068145	0.49618	0.01917	-0.49055	3.91208	-0.51223	-0.16962	-0.10574	-0.72251	-0.35611	0.710602	0.068742	-0.72251	-0.72251	-0.72251	0.260054	-0.10117	-0.2907	-0.72251	0.545348	-0.44162
TCN1	-0.31638	-0.29748	-0.31638	3.27507	-0.31638	2.71729	-0.31638	-0.31638	-0.31638	-0.31638	-0.31638	-0.31638	-0.31638	-0.31638	-0.31638	-0.31638	-0.31638	-0.31638	-0.31638	-0.31638	-0.31638
TFCP2L1	0.489704	1.28684	0.191264	1.7377	0.507514	3.02799	-0.68102	-0.26836	-0.73142	-0.63885	-0.38928	-0.02082	-0.73142	-0.73142	-0.73142	-0.73142	-0.73142	-0.73142	-0.73142	0.47881	0.129823
TFF3	-0.248	-0.248	-0.248	4.32641	-0.248	0.357092	-0.248	-0.248	-0.248	-0.248	-0.248	-0.24659	-0.24693	-0.248	-0.24522	-0.248	-0.2418	-0.24497	-0.23396	-0.248	-0.248
TGM3	-0.34981	-0.033	-0.2717	-0.48426	0.457724	-0.48199	1.94962	-0.01264	-0.48426	-0.48426	-0.4341	-0.4474	-0.48426	-0.48426	-0.48426	1.00977	-0.46665	-0.48426	-0.48426	3.43848	-0.48426
THTPA	-0.15665	-0.66112	-0.66112	-0.66112	-0.66112	-0.66112	-0.66112	0.210026	1.78816	2.664	0.194657	-0.05839	-0.11426	-0.66112	2.18903	-0.66112	-0.55541	-0.66112	0.296228	-0.66112	0.153826
TMEM91	-0.3962	0.271746	-0.80591	-0.80591	0.796169	-0.80591	-0.80591	0.421134	-0.37667	-0.80591	-0.4198	0.350622	-0.539	3.31224	-0.80591	0.639909	-0.57177	-0.80591	0.653156	1.20884	0.29099
TNNC1	-0.48938	-0.48938	-0.48938	-0.48938	-0.48938	-0.48938	-0.48938	-0.48938	0.22726	-0.48938	-0.48704	-0.48938	0.891665	2.5159	1.77743	-0.48938	-0.48938	-0.48938	2.4155	-0.48938	-0.48938
TNNC2	-0.38298	-0.3827	-0.38223	-0.38298	-0.38298	-0.38298	-0.38169	-0.38298	-0.02818	-0.38298	-0.38298	-0.38298	0.595675	0.800451	0.741528	-0.38256	-0.38298	-0.38298	4.01378	-0.38187	-0.38245
TNNI1	-0.5236	-0.52693	-0.52674	-0.52925	-0.52815	-0.52925	-0.52817	-0.52925	1.39835	-0.52925	-0.52925	-0.52798	2.57186	1.66325	1.07801	-0.52925	-0.52925	-0.52925	1.74216	-0.52925	-0.52881
TNNI2	-0.51684	-0.51684	-0.51684	-0.51684	-0.50089	-0.51684	-0.51362	-0.46295	1.061	-0.51684	-0.51684	-0.51684	1.30215	1.55906	1.27723	-0.51684	-0.51684	-0.51594	2.98744	-0.50886	-0.51619
TNNT1	-0.51645	-0.51676	-0.51735	-0.51735	-0.51735	-0.51735	-0.51735	-0.51343	0.729771	-0.51735	-0.51735	-0.51681	1.09522	2.05322	1.39846	-0.50758	-0.5164	-0.51269	2.82533	-0.46581	-0.41458
TP53AIP1	0.883539	-0.49759	0.038334	-0.72999	-0.4219	-0.72999	-0.72999	1.3198	-0.72999	-0.72999	0.329084	0.449053	-0.72999	-0.72999	-0.72999	2.69739	1.88434	0.752814	-0.72999	-0.72999	-0.13495
TPM1	-0.52646	-0.52303	-0.50493	-0.51757	-0.53301	-0.51764	-0.52841	-0.53301	1.76252	-0.39507	-0.49296	-0.52504	0.805234	0.808248	1.75008	-0.53301	-0.4942	-0.42384	2.90975	-0.53301	-0.45463
TPT1	-0.34575	-0.57095	-0.45997	-0.61861	-0.71106	-0.62672	-0.9262	-0.23959	1.64706	-0.50261	-0.64598	-0.36757	1.38513	2.0864	2.08122	-0.4863	-0.00717	-0.25911	1.18732	-0.82913	-0.79043
TRDN	-0.51959	-0.51959	-0.51959	0.265506	-0.51959	-0.51959	-0.51959	-0.51959	1.71761	-0.51959	-0.51959	-0.51959	3.0101	0.102595	1.67972	-0.51959	-0.51959	-0.51959	1.01834	-0.51959	-0.51959
TRIM54	-0.46795	-0.46795	-0.46795	-0.46795	-0.46795	-0.46795	-0.46795	-0.46795	0.732934	-0.46795	-0.46795	-0.46795	2.19559	1.03747	0.295188	-0.46795	-0.46795	-0.40854	3.16657	-0.46795	-0.46795
UBE2L6	-0.29561	-0.68984	-0.66255	-0.82642	-0.81438	-0.82642	-0.80292	-0.07917	-0.06297	-0.06583	-0.39142	-0.43073	-0.61098	0.567669	0.11528	0.988025	2.51872	2.66702	0.31815	-0.82642	0.210789
UGT1A10	-0.24483	4.33108	0.32067	-0.24483	-0.24483	-0.24483	-0.24483	-0.24483	-0.24483	-0.24483	-0.24483	-0.24483	-0.24483	-0.24483	-0.24483	-0.24483	-0.24483	-0.24483	-0.24483	-0.24483	-0.24483
UGT1A6	1.95979	2.14824	1.7829	-0.65145	0.83456	-0.65145	-0.53886	-0.31988	-0.65145	-0.44465	1.00466	1.12995	-0.65145	-0.65145	-0.65145	-0.61537	-0.65145	-0.61993	-0.65145	-0.45833	-0.65145
UGT1A7	3.99484	-0.3349	-0.23881	-0.3349	0.651712	-0.3349	-0.3349	-0.3349	-0.3349	-0.3349	-0.3349	1.2856	-0.3349	-0.3349	-0.3349	-0.3349	-0.3349	-0.3349	-0.3349	-0.3349	-0.3349
UGT1A9	-0.21822	-0.21822	4.36436	-0.21822	-0.21822	-0.21822	-0.21822	-0.21822	-0.21822	-0.21822	-0.21822	-0.21822	-0.21822	-0.21822	-0.21822	-0.21822	-0.21822	-0.21822	-0.21822	-0.21822	-0.21822
VIPR1	-0.3224	-0.12767	-0.3224	1.32964	-0.3224	4.0492	-0.3224	0.229664	-0.3224	-0.3224	-0.3224	-0.3224	-0.3224	-0.3224	-0.3224	-0.3224	-0.3224	-0.3224	-0.3224	-0.3224	-0.3224
WFDC1	-0.29894	-0.21429	-0.29894	4.02987	-0.29894	1.46916	-0.29894	-0.29894	-0.29894	-0.29894	-0.29894	-0.29894	-0.29894	-0.29894	-0.29894	-0.29894	-0.29894	-0.29894	-0.29894	-0.24274	-0.25895
WFDC2	-0.30066	-0.30066	-0.30066	3.89728	-0.30066	1.7666	-0.30066	-0.29798	-0.30066	-0.30066	-0.30066	-0.25473	-0.30066	-0.30066	-0.30066	-0.30066	-0.30066	-0.30066	-0.30066	-0.30066	-0.30066
ZG16B	-0.30957	-0.30963	-0.30961	2.26755	-0.30963	3.61101	-0.30963	-0.30963	-0.30963	-0.30963	-0.30963	-0.30963	-0.30963	-0.30926	-0.30963	-0.30963	-0.30963	-0.30963	-0.30659	-0.30963	-0.30865

## Sheet: 2.4 Fig. 3a
gene	tissue	patient_tissue	sample	FPKM
GSTP1	C	P1C	P1S1C	7408.66
GSTP1	C	P1C	P1S3C	6707.31
GSTP1	C	P1C	P1S4C	6301.99
GSTP1	E	P1E	P1S4E	2206.2
GSTP1	E	P4E	P4S3E	2502.76
GSTP1	C	P4C	P4S3C	3147.83
GSTP1	C	P4C	P4S2C	7742.64
GSTP1	C	P4C	P4S1C	7742.67
GSTP1	E	P3E	P3S4E	2408
GSTP1	C	P3C	P3S5C	7132.56
GSTP1	C	P3C	P3S4C	4844.7
GSTP1	E	P2E	P2S1E	3160.12
KRT13	C	P1C	P1S1C	256.497
KRT13	C	P1C	P1S3C	557.33
KRT13	C	P1C	P1S4C	960.442
KRT13	E	P1E	P1S4E	91561.7
KRT13	E	P4E	P4S3E	63953.6
KRT13	C	P4C	P4S3C	3.70457
KRT13	C	P4C	P4S2C	1059.39
KRT13	C	P4C	P4S1C	120.56
KRT13	E	P3E	P3S4E	88349.2
KRT13	C	P3C	P3S5C	19.9304
KRT13	C	P3C	P3S4C	50.6211
KRT13	E	P2E	P2S1E	92616.4
KRTDAP	C	P1C	P1S1C	3083.42
KRTDAP	C	P1C	P1S3C	4110.91
KRTDAP	C	P1C	P1S4C	2479.08
KRTDAP	E	P1E	P1S4E	843.799
KRTDAP	E	P4E	P4S3E	145.261
KRTDAP	C	P4C	P4S3C	0
KRTDAP	C	P4C	P4S2C	218.347
KRTDAP	C	P4C	P4S1C	201.292
KRTDAP	E	P3E	P3S4E	2221.24
KRTDAP	C	P3C	P3S5C	24877
KRTDAP	C	P3C	P3S4C	11515.2
KRTDAP	E	P2E	P2S1E	0
KLK8	C	P1C	P1S1C	230.062
KLK8	C	P1C	P1S3C	201.528
KLK8	C	P1C	P1S4C	196.973
KLK8	E	P1E	P1S4E	86.8499
KLK8	E	P4E	P4S3E	58.5258
KLK8	C	P4C	P4S3C	128.144
KLK8	C	P4C	P4S2C	217.955
KLK8	C	P4C	P4S1C	187.502
KLK8	E	P3E	P3S4E	52.3211
KLK8	C	P3C	P3S5C	900.035
KLK8	C	P3C	P3S4C	995.882
KLK8	E	P2E	P2S1E	59.6164

## Sheet: 2.5 Fig. 4b
Chr	Start	End	log2(NormalizedReads)	Sample
chr1	1	1000000	1.26901	P1S1C
chr1	1000001	2000000	0.267913	P1S1C
chr1	2000001	3000000	0.152376	P1S1C
chr1	3000001	4000000	0.174566	P1S1C
chr1	4000001	5000000	-0.49611	P1S1C
chr1	5000001	6000000	-0.44654	P1S1C
chr1	6000001	7000000	-0.1628	P1S1C
chr1	7000001	8000000	-0.62765	P1S1C
chr1	8000001	9000000	-0.09488	P1S1C
chr1	9000001	10000000	0.063175	P1S1C
chr1	10000001	11000000	0.149873	P1S1C
chr1	11000001	12000000	0.057459	P1S1C
chr1	12000001	13000000	0.105792	P1S1C
chr1	13000001	14000000	-0.11559	P1S1C
chr1	14000001	15000000	-0.49062	P1S1C
chr1	15000001	16000000	-0.10743	P1S1C
chr1	16000001	17000000	0.254185	P1S1C
chr1	17000001	18000000	-0.03717	P1S1C
chr1	18000001	19000000	-0.5877	P1S1C
chr1	19000001	20000000	-0.02432	P1S1C
chr1	20000001	21000000	-0.51053	P1S1C
chr1	21000001	22000000	0.033123	P1S1C
chr1	22000001	23000000	-0.10032	P1S1C
chr1	23000001	24000000	-0.09235	P1S1C
chr1	24000001	25000000	-0.18895	P1S1C
chr1	25000001	26000000	-0.44742	P1S1C
chr1	26000001	27000000	-0.15266	P1S1C
chr1	27000001	28000000	0.384788	P1S1C
chr1	28000001	29000000	0.284345	P1S1C
chr1	29000001	30000000	0.134187	P1S1C
chr1	30000001	31000000	-0.20695	P1S1C
chr1	31000001	32000000	-0.00615	P1S1C
chr1	32000001	33000000	-0.12719	P1S1C
chr1	33000001	34000000	-0.30771	P1S1C
chr1	34000001	35000000	-0.55358	P1S1C
chr1	35000001	36000000	-0.30175	P1S1C
chr1	36000001	37000000	0.026368	P1S1C
chr1	37000001	38000000	-0.42991	P1S1C
chr1	38000001	39000000	-0.11671	P1S1C
chr1	39000001	40000000	0.047729	P1S1C
chr1	40000001	41000000	-0.33352	P1S1C
chr1	41000001	42000000	-0.29093	P1S1C
chr1	42000001	43000000	-0.59567	P1S1C
chr1	43000001	44000000	-0.27709	P1S1C
chr1	44000001	45000000	-0.23355	P1S1C
chr1	45000001	46000000	0.132153	P1S1C
chr1	46000001	47000000	-0.19698	P1S1C
chr1	47000001	48000000	-0.24252	P1S1C
chr1	48000001	49000000	-0.36025	P1S1C
chr1	49000001	50000000	-0.50572	P1S1C
chr1	50000001	51000000	-0.68141	P1S1C
chr1	51000001	52000000	-0.01021	P1S1C
chr1	52000001	53000000	0.121954	P1S1C
chr1	53000001	54000000	-0.15923	P1S1C
chr1	54000001	55000000	-0.2017	P1S1C
chr1	55000001	56000000	-0.09459	P1S1C
chr1	56000001	57000000	-0.26993	P1S1C
chr1	57000001	58000000	-0.41916	P1S1C
chr1	58000001	59000000	-0.45348	P1S1C
chr1	59000001	60000000	-0.22117	P1S1C
chr1	60000001	61000000	-0.5402	P1S1C
chr1	61000001	62000000	-0.3475	P1S1C
chr1	62000001	63000000	-0.23548	P1S1C
chr1	63000001	64000000	-0.29211	P1S1C
chr1	64000001	65000000	-0.51193	P1S1C
chr1	65000001	66000000	-0.38827	P1S1C
chr1	66000001	67000000	-0.62483	P1S1C
chr1	67000001	68000000	-0.20046	P1S1C
chr1	68000001	69000000	-0.27113	P1S1C
chr1	69000001	70000000	-0.31667	P1S1C
chr1	70000001	71000000	-0.3085	P1S1C
chr1	71000001	72000000	-0.47796	P1S1C
chr1	72000001	73000000	-0.1627	P1S1C
chr1	73000001	74000000	-0.5648	P1S1C
chr1	74000001	75000000	-0.37272	P1S1C
chr1	75000001	76000000	-0.25495	P1S1C
chr1	76000001	77000000	-0.41379	P1S1C
chr1	77000001	78000000	-0.53732	P1S1C
chr1	78000001	79000000	-0.35536	P1S1C
chr1	79000001	80000000	-0.45307	P1S1C
chr1	80000001	81000000	-0.63413	P1S1C
chr1	81000001	82000000	-0.45353	P1S1C
chr1	82000001	83000000	-0.4881	P1S1C
chr1	83000001	84000000	-0.59167	P1S1C
chr1	84000001	85000000	-0.20779	P1S1C
chr1	85000001	86000000	-0.11823	P1S1C
chr1	86000001	87000000	-0.1965	P1S1C
chr1	87000001	88000000	-0.39596	P1S1C
chr1	88000001	89000000	-0.27667	P1S1C
chr1	89000001	90000000	-0.12858	P1S1C
chr1	90000001	91000000	-0.25595	P1S1C
chr1	91000001	92000000	-0.33684	P1S1C
chr1	92000001	93000000	-0.25713	P1S1C
chr1	93000001	94000000	0.006955	P1S1C
chr1	94000001	95000000	-0.03139	P1S1C
chr1	95000001	96000000	-0.29183	P1S1C
chr1	96000001	97000000	-0.56314	P1S1C
chr1	97000001	98000000	-0.50167	P1S1C
chr1	98000001	99000000	-0.41609	P1S1C
chr1	99000001	100000000	-0.53025	P1S1C
chr1	100000000	101000000	-0.08871	P1S1C
chr1	101000000	102000000	-0.32054	P1S1C
chr1	102000000	103000000	-0.89068	P1S1C
chr1	103000000	104000000	-1.05423	P1S1C
chr1	104000000	105000000	-0.6627	P1S1C
chr1	105000000	106000000	-0.36013	P1S1C
chr1	106000000	107000000	-0.46027	P1S1C
chr1	107000000	108000000	-0.62326	P1S1C
chr1	108000000	109000000	-0.23381	P1S1C
chr1	109000000	110000000	-0.06665	P1S1C
chr1	110000000	111000000	-0.22163	P1S1C
chr1	111000000	112000000	-0.33614	P1S1C
chr1	112000000	113000000	-0.52526	P1S1C
chr1	113000000	114000000	0.181479	P1S1C
chr1	114000000	115000000	-0.22295	P1S1C
chr1	115000000	116000000	-0.16283	P1S1C
chr1	116000000	117000000	-0.13975	P1S1C
chr1	117000000	118000000	0.091354	P1S1C
chr1	118000000	119000000	-0.30747	P1S1C
chr1	119000000	120000000	-0.22903	P1S1C
chr1	120000000	121000000	-0.09729	P1S1C
chr1	121000000	122000000	0.110043	P1S1C
chr1	142000000	143000000	-0.04824	P1S1C
chr1	143000000	144000000	-0.10964	P1S1C
chr1	144000000	145000000	0.390287	P1S1C
chr1	145000000	146000000	0.330423	P1S1C
chr1	146000000	147000000	0.032254	P1S1C
chr1	147000000	148000000	0.394624	P1S1C
chr1	148000000	149000000	0.048974	P1S1C
chr1	149000000	150000000	0.081978	P1S1C
chr1	150000000	151000000	0.485482	P1S1C
chr1	151000000	152000000	0.686108	P1S1C
chr1	152000000	153000000	0.006247	P1S1C
chr1	153000000	154000000	0.301194	P1S1C
chr1	154000000	155000000	0.091932	P1S1C
chr1	155000000	156000000	0.888736	P1S1C
chr1	156000000	157000000	0.697773	P1S1C
chr1	157000000	158000000	-0.10934	P1S1C
chr1	158000000	159000000	0.028448	P1S1C
chr1	159000000	160000000	0.003906	P1S1C
chr1	160000000	161000000	0.241573	P1S1C
chr1	161000000	162000000	0.245562	P1S1C
chr1	162000000	163000000	0.244158	P1S1C
chr1	163000000	164000000	-0.07696	P1S1C
chr1	164000000	165000000	-0.00075	P1S1C
chr1	165000000	166000000	0.164716	P1S1C
chr1	166000000	167000000	0.12044	P1S1C
chr1	167000000	168000000	0.196413	P1S1C
chr1	168000000	169000000	0.062871	P1S1C
chr1	169000000	170000000	-0.05196	P1S1C
chr1	170000000	171000000	-0.0433	P1S1C
chr1	171000000	172000000	-0.04866	P1S1C
chr1	172000000	173000000	0.186629	P1S1C
chr1	173000000	174000000	0.011298	P1S1C
chr1	174000000	175000000	0.060578	P1S1C
chr1	175000000	176000000	0.248098	P1S1C
chr1	176000000	177000000	-0.00879	P1S1C
chr1	177000000	178000000	-0.10138	P1S1C
chr1	178000000	179000000	0.150352	P1S1C
chr1	179000000	180000000	0.480995	P1S1C
chr1	180000000	181000000	0.366281	P1S1C
chr1	181000000	182000000	0.247673	P1S1C
chr1	182000000	183000000	0.416156	P1S1C
chr1	183000000	184000000	0.405777	P1S1C
chr1	184000000	185000000	0.55198	P1S1C
chr1	185000000	186000000	0.668029	P1S1C
chr1	186000000	187000000	0.089078	P1S1C
chr1	187000000	188000000	-0.08138	P1S1C
chr1	188000000	189000000	0.281543	P1S1C
chr1	189000000	190000000	0.392044	P1S1C
chr1	190000000	191000000	-0.17422	P1S1C
chr1	191000000	192000000	0.060937	P1S1C
chr1	192000000	193000000	0.413893	P1S1C
chr1	193000000	194000000	0.313274	P1S1C
chr1	194000000	195000000	0.09941	P1S1C
chr1	195000000	196000000	-0.03185	P1S1C
chr1	196000000	197000000	0.206224	P1S1C
chr1	197000000	198000000	0.597272	P1S1C
chr1	198000000	199000000	0.177676	P1S1C
chr1	199000000	200000000	0.267885	P1S1C
chr1	200000000	201000000	0.30536	P1S1C
chr1	201000000	202000000	1.03014	P1S1C
chr1	202000000	203000000	0.586221	P1S1C
chr1	203000000	204000000	0.931191	P1S1C
chr1	204000000	205000000	0.601061	P1S1C
chr1	205000000	206000000	0.855814	P1S1C
chr1	206000000	207000000	0.917603	P1S1C
chr1	207000000	208000000	0.697831	P1S1C
chr1	208000000	209000000	0.314309	P1S1C
chr1	209000000	210000000	0.675234	P1S1C
chr1	210000000	211000000	0.574955	P1S1C
chr1	211000000	212000000	0.585183	P1S1C
chr1	212000000	213000000	0.648235	P1S1C
chr1	213000000	214000000	0.288354	P1S1C
chr1	214000000	215000000	0.174192	P1S1C
chr1	215000000	216000000	0.253204	P1S1C
chr1	216000000	217000000	0.076155	P1S1C
chr1	217000000	218000000	0.190345	P1S1C
chr1	218000000	219000000	0.449304	P1S1C
chr1	219000000	220000000	0.403052	P1S1C
chr1	220000000	221000000	0.666474	P1S1C
chr1	221000000	222000000	0.3248	P1S1C
chr1	222000000	223000000	0.478747	P1S1C
chr1	223000000	224000000	0.468319	P1S1C
chr1	224000000	225000000	0.8267	P1S1C
chr1	225000000	226000000	0.753762	P1S1C
chr1	226000000	227000000	0.826496	P1S1C
chr1	227000000	228000000	0.902878	P1S1C
chr1	228000000	229000000	0.58604	P1S1C
chr1	229000000	230000000	0.449009	P1S1C
chr1	230000000	231000000	0.203698	P1S1C
chr1	231000000	232000000	0.507067	P1S1C
chr1	232000000	233000000	0.348997	P1S1C
chr1	233000000	234000000	0.461174	P1S1C
chr1	234000000	235000000	0.500459	P1S1C
chr1	235000000	236000000	0.858927	P1S1C
chr1	236000000	237000000	0.751914	P1S1C
chr1	237000000	238000000	0.273257	P1S1C
chr1	238000000	239000000	0.363313	P1S1C
chr1	239000000	240000000	0.402707	P1S1C
chr1	240000000	241000000	0.40734	P1S1C
chr1	241000000	242000000	0.559851	P1S1C
chr1	242000000	243000000	0.590429	P1S1C
chr1	243000000	244000000	0.448528	P1S1C
chr1	244000000	245000000	0.621803	P1S1C
chr1	245000000	246000000	0.678972	P1S1C
chr1	246000000	247000000	0.564457	P1S1C
chr1	247000000	248000000	0.292954	P1S1C
chr1	248000000	249000000	0.338635	P1S1C
chr1	249000000	250000000	0.525433	P1S1C
chr2	1	1000000	0.101174	P1S1C
chr2	1000001	2000000	0.166867	P1S1C
chr2	2000001	3000000	-0.1402	P1S1C
chr2	3000001	4000000	0.241257	P1S1C
chr2	4000001	5000000	-0.20036	P1S1C
chr2	5000001	6000000	-0.0578	P1S1C
chr2	6000001	7000000	-0.28138	P1S1C
chr2	7000001	8000000	0.074051	P1S1C
chr2	8000001	9000000	0.052158	P1S1C
chr2	9000001	10000000	0.363643	P1S1C
chr2	10000001	11000000	0.454048	P1S1C
chr2	11000001	12000000	0.085544	P1S1C
chr2	12000001	13000000	-0.21521	P1S1C
chr2	13000001	14000000	-0.23625	P1S1C
chr2	14000001	15000000	-0.00136	P1S1C
chr2	15000001	16000000	0.024922	P1S1C
chr2	16000001	17000000	-0.15081	P1S1C
chr2	17000001	18000000	0.098661	P1S1C
chr2	18000001	19000000	-0.13118	P1S1C
chr2	19000001	20000000	-0.10303	P1S1C
chr2	20000001	21000000	0.289558	P1S1C
chr2	21000001	22000000	-0.08755	P1S1C
chr2	22000001	23000000	-0.27604	P1S1C
chr2	23000001	24000000	0.193899	P1S1C
chr2	24000001	25000000	0.130191	P1S1C
chr2	25000001	26000000	0.420673	P1S1C
chr2	26000001	27000000	0.384799	P1S1C
chr2	27000001	28000000	0.464793	P1S1C
chr2	28000001	29000000	0.389886	P1S1C
chr2	29000001	30000000	0.168739	P1S1C
chr2	30000001	31000000	0.260879	P1S1C
chr2	31000001	32000000	0.061551	P1S1C
chr2	32000001	33000000	0.497411	P1S1C
chr2	33000001	34000000	-0.04922	P1S1C
chr2	34000001	35000000	-0.13563	P1S1C
chr2	35000001	36000000	0.00104	P1S1C
chr2	36000001	37000000	-0.07048	P1S1C
chr2	37000001	38000000	0.196019	P1S1C
chr2	38000001	39000000	-0.0121	P1S1C
chr2	39000001	40000000	0.112342	P1S1C
chr2	40000001	41000000	-0.08404	P1S1C
chr2	41000001	42000000	0.027789	P1S1C
chr2	42000001	43000000	0.215807	P1S1C
chr2	43000001	44000000	0.13405	P1S1C
chr2	44000001	45000000	0.35211	P1S1C
chr2	45000001	46000000	0.424709	P1S1C
chr2	46000001	47000000	0.389821	P1S1C
chr2	47000001	48000000	0.444078	P1S1C
chr2	48000001	49000000	0.143247	P1S1C
chr2	49000001	50000000	-0.15226	P1S1C
chr2	50000001	51000000	-0.29519	P1S1C
chr2	51000001	52000000	-0.31041	P1S1C
chr2	52000001	53000000	-0.12565	P1S1C
chr2	53000001	54000000	-0.05239	P1S1C
chr2	54000001	55000000	0.437318	P1S1C
chr2	55000001	56000000	0.361759	P1S1C
chr2	56000001	57000000	-0.14059	P1S1C
chr2	57000001	58000000	0.116606	P1S1C
chr2	58000001	59000000	0.017319	P1S1C
chr2	59000001	60000000	-0.19066	P1S1C
chr2	60000001	61000000	0.227356	P1S1C
chr2	61000001	62000000	0.285635	P1S1C
chr2	62000001	63000000	0.189576	P1S1C
chr2	63000001	64000000	0.115623	P1S1C
chr2	64000001	65000000	0.34692	P1S1C
chr2	65000001	66000000	0.281273	P1S1C
chr2	66000001	67000000	-0.01509	P1S1C
chr2	67000001	68000000	-0.05037	P1S1C
chr2	68000001	69000000	-0.11156	P1S1C
chr2	69000001	70000000	0.241832	P1S1C
chr2	70000001	71000000	0.568921	P1S1C
chr2	71000001	72000000	0.349593	P1S1C
chr2	72000001	73000000	-0.00904	P1S1C
chr2	73000001	74000000	0.382032	P1S1C
chr2	74000001	75000000	0.360592	P1S1C
chr2	75000001	76000000	0.191568	P1S1C
chr2	76000001	77000000	-0.06605	P1S1C
chr2	77000001	78000000	-0.18072	P1S1C
chr2	78000001	79000000	0.017928	P1S1C
chr2	79000001	80000000	-0.35251	P1S1C
chr2	80000001	81000000	0.12358	P1S1C
chr2	81000001	82000000	-0.13265	P1S1C
chr2	82000001	83000000	-0.41138	P1S1C
chr2	83000001	84000000	0.005355	P1S1C
chr2	84000001	85000000	0.087293	P1S1C
chr2	85000001	86000000	0.296811	P1S1C
chr2	86000001	87000000	0.077041	P1S1C
chr2	87000001	88000000	0.099404	P1S1C
chr2	88000001	89000000	0.05649	P1S1C
chr2	89000001	90000000	0.483356	P1S1C
chr2	90000001	91000000	-0.06835	P1S1C
chr2	91000001	92000000	0.129196	P1S1C
chr2	92000001	93000000	-0.32594	P1S1C
chr2	95000001	96000000	0.477831	P1S1C
chr2	96000001	97000000	0.49842	P1S1C
chr2	97000001	98000000	0.279043	P1S1C
chr2	98000001	99000000	-0.08565	P1S1C
chr2	99000001	100000000	-0.37145	P1S1C
chr2	100000000	101000000	-0.57247	P1S1C
chr2	101000000	102000000	-0.32589	P1S1C
chr2	102000000	103000000	-0.46448	P1S1C
chr2	103000000	104000000	-0.60603	P1S1C
chr2	104000000	105000000	-0.70106	P1S1C
chr2	105000000	106000000	-0.38543	P1S1C
chr2	106000000	107000000	-0.50871	P1S1C
chr2	107000000	108000000	-0.60985	P1S1C
chr2	108000000	109000000	-0.53686	P1S1C
chr2	109000000	110000000	-0.23941	P1S1C
chr2	110000000	111000000	-0.33598	P1S1C
chr2	111000000	112000000	-0.46795	P1S1C
chr2	112000000	113000000	-0.06939	P1S1C
chr2	113000000	114000000	-0.42294	P1S1C
chr2	114000000	115000000	-0.30076	P1S1C
chr2	115000000	116000000	-0.56513	P1S1C
chr2	116000000	117000000	-0.43758	P1S1C
chr2	117000000	118000000	-0.58931	P1S1C
chr2	118000000	119000000	-0.42698	P1S1C
chr2	119000000	120000000	0.809289	P1S1C
chr2	120000000	121000000	0.817996	P1S1C
chr2	121000000	122000000	1.42777	P1S1C
chr2	122000000	123000000	1.66478	P1S1C
chr2	123000000	124000000	-0.13056	P1S1C
chr2	124000000	125000000	-0.69518	P1S1C
chr2	125000000	126000000	-0.79672	P1S1C
chr2	126000000	127000000	-0.81295	P1S1C
chr2	127000000	128000000	-0.66851	P1S1C
chr2	128000000	129000000	0.041041	P1S1C
chr2	129000000	130000000	-0.25082	P1S1C
chr2	130000000	131000000	-0.48018	P1S1C
chr2	131000000	132000000	-0.16923	P1S1C
chr2	132000000	133000000	-0.39923	P1S1C
chr2	133000000	134000000	-0.35962	P1S1C
chr2	134000000	135000000	-0.74959	P1S1C
chr2	135000000	136000000	-0.47309	P1S1C
chr2	136000000	137000000	-0.44486	P1S1C
chr2	137000000	138000000	-0.17412	P1S1C
chr2	138000000	139000000	-0.54576	P1S1C
chr2	139000000	140000000	-0.73817	P1S1C
chr2	140000000	141000000	-0.66669	P1S1C
chr2	141000000	142000000	-0.51827	P1S1C
chr2	142000000	143000000	-0.14178	P1S1C
chr2	143000000	144000000	0.051598	P1S1C
chr2	144000000	145000000	-0.16413	P1S1C
chr2	145000000	146000000	-0.03259	P1S1C
chr2	146000000	147000000	-0.20434	P1S1C
chr2	147000000	148000000	-0.38725	P1S1C
chr2	148000000	149000000	0.124392	P1S1C
chr2	149000000	150000000	0.048474	P1S1C
chr2	150000000	151000000	0.020698	P1S1C
chr2	151000000	152000000	0.107393	P1S1C
chr2	152000000	153000000	0.03601	P1S1C
chr2	153000000	154000000	0.238177	P1S1C
chr2	154000000	155000000	0.051398	P1S1C
chr2	155000000	156000000	-0.098	P1S1C
chr2	156000000	157000000	0.054437	P1S1C
chr2	157000000	158000000	-0.05577	P1S1C
chr2	158000000	159000000	0.138402	P1S1C
chr2	159000000	160000000	0.376282	P1S1C
chr2	160000000	161000000	0.2655	P1S1C
chr2	161000000	162000000	0.233375	P1S1C
chr2	162000000	163000000	-0.13934	P1S1C
chr2	163000000	164000000	-0.0512	P1S1C
chr2	164000000	165000000	0.042116	P1S1C
chr2	165000000	166000000	0.232871	P1S1C
chr2	166000000	167000000	-0.00611	P1S1C
chr2	167000000	168000000	0.154574	P1S1C
chr2	168000000	169000000	-0.24931	P1S1C
chr2	169000000	170000000	0.142442	P1S1C
chr2	170000000	171000000	0.520225	P1S1C
chr2	171000000	172000000	0.278642	P1S1C
chr2	172000000	173000000	0.436495	P1S1C
chr2	173000000	174000000	0.204836	P1S1C
chr2	174000000	175000000	0.220641	P1S1C
chr2	175000000	176000000	0.178814	P1S1C
chr2	176000000	177000000	0.192545	P1S1C
chr2	177000000	178000000	0.211558	P1S1C
chr2	178000000	179000000	0.303984	P1S1C
chr2	179000000	180000000	-0.22386	P1S1C
chr2	180000000	181000000	-0.12238	P1S1C
chr2	181000000	182000000	-0.0219	P1S1C
chr2	182000000	183000000	-0.08102	P1S1C
chr2	183000000	184000000	0.087218	P1S1C
chr2	184000000	185000000	-0.07502	P1S1C
chr2	185000000	186000000	-0.22699	P1S1C
chr2	186000000	187000000	-0.15517	P1S1C
chr2	187000000	188000000	0.091374	P1S1C
chr2	188000000	189000000	-0.12448	P1S1C
chr2	189000000	190000000	-0.07113	P1S1C
chr2	190000000	191000000	-0.04509	P1S1C
chr2	191000000	192000000	-0.03339	P1S1C
chr2	192000000	193000000	0.086398	P1S1C
chr2	193000000	194000000	0.005244	P1S1C
chr2	194000000	195000000	-0.36392	P1S1C
chr2	195000000	196000000	0.10175	P1S1C
chr2	196000000	197000000	0.022199	P1S1C
chr2	197000000	198000000	0.252722	P1S1C
chr2	198000000	199000000	0.024619	P1S1C
chr2	199000000	200000000	0.029893	P1S1C
chr2	200000000	201000000	0.016137	P1S1C
chr2	201000000	202000000	-0.04218	P1S1C
chr2	202000000	203000000	-0.03232	P1S1C
chr2	203000000	204000000	0.450337	P1S1C
chr2	204000000	205000000	-0.0014	P1S1C
chr2	205000000	206000000	-0.12817	P1S1C
chr2	206000000	207000000	0.066193	P1S1C
chr2	207000000	208000000	0.280286	P1S1C
chr2	208000000	209000000	-0.24767	P1S1C
chr2	209000000	210000000	-0.47366	P1S1C
chr2	210000000	211000000	-0.47789	P1S1C
chr2	211000000	212000000	-0.38828	P1S1C
chr2	212000000	213000000	-0.94505	P1S1C
chr2	213000000	214000000	-0.35785	P1S1C
chr2	214000000	215000000	-0.51975	P1S1C
chr2	215000000	216000000	-0.5418	P1S1C
chr2	216000000	217000000	-0.56112	P1S1C
chr2	217000000	218000000	-0.11157	P1S1C
chr2	218000000	219000000	0.031066	P1S1C
chr2	219000000	220000000	-0.13954	P1S1C
chr2	220000000	221000000	-0.52572	P1S1C
chr2	221000000	222000000	-0.39887	P1S1C
chr2	222000000	223000000	-0.45662	P1S1C
chr2	223000000	224000000	-0.01075	P1S1C
chr2	224000000	225000000	-0.10579	P1S1C
chr2	225000000	226000000	-0.46679	P1S1C
chr2	226000000	227000000	-0.46439	P1S1C
chr2	227000000	228000000	-0.50553	P1S1C
chr2	228000000	229000000	-0.25939	P1S1C
chr2	229000000	230000000	-0.28442	P1S1C
chr2	230000000	231000000	-0.44081	P1S1C
chr2	231000000	232000000	-0.47772	P1S1C
chr2	232000000	233000000	-0.09358	P1S1C
chr2	233000000	234000000	-0.32607	P1S1C
chr2	234000000	235000000	-0.22898	P1S1C
chr2	235000000	236000000	-0.55828	P1S1C
chr2	236000000	237000000	-0.53784	P1S1C
chr2	237000000	238000000	-0.05415	P1S1C
chr2	238000000	239000000	-0.33069	P1S1C
chr2	239000000	240000000	-0.33881	P1S1C
chr2	240000000	241000000	-0.11519	P1S1C
chr2	241000000	242000000	-0.19178	P1S1C
chr2	242000000	243000000	0.166075	P1S1C
chr2	243000000	244000000	0.166586	P1S1C
chr3	1	1000000	-0.53515	P1S1C
chr3	1000001	2000000	-0.58728	P1S1C
chr3	2000001	3000000	-0.75688	P1S1C
chr3	3000001	4000000	-0.35174	P1S1C
chr3	4000001	5000000	-0.44686	P1S1C
chr3	5000001	6000000	-0.01662	P1S1C
chr3	6000001	7000000	-0.2459	P1S1C
chr3	7000001	8000000	-0.6726	P1S1C
chr3	8000001	9000000	-0.37047	P1S1C
chr3	9000001	10000000	-0.13085	P1S1C
chr3	10000001	11000000	-0.30615	P1S1C
chr3	11000001	12000000	-0.3027	P1S1C
chr3	12000001	13000000	-0.15495	P1S1C
chr3	13000001	14000000	-0.20332	P1S1C
chr3	14000001	15000000	0.079898	P1S1C
chr3	15000001	16000000	-0.03087	P1S1C
chr3	16000001	17000000	-0.2766	P1S1C
chr3	17000001	18000000	-0.40552	P1S1C
chr3	18000001	19000000	-0.37128	P1S1C
chr3	19000001	20000000	-0.70962	P1S1C
chr3	20000001	21000000	-0.24206	P1S1C
chr3	21000001	22000000	-0.34928	P1S1C
chr3	22000001	23000000	-0.48044	P1S1C
chr3	23000001	24000000	-0.3618	P1S1C
chr3	24000001	25000000	-0.32545	P1S1C
chr3	25000001	26000000	-0.3857	P1S1C
chr3	26000001	27000000	-0.51106	P1S1C
chr3	27000001	28000000	0.086697	P1S1C
chr3	28000001	29000000	-0.47696	P1S1C
chr3	29000001	30000000	-0.37334	P1S1C
chr3	30000001	31000000	-0.55314	P1S1C
chr3	31000001	32000000	-0.22573	P1S1C
chr3	32000001	33000000	-0.2998	P1S1C
chr3	33000001	34000000	0.090757	P1S1C
chr3	34000001	35000000	-0.51379	P1S1C
chr3	35000001	36000000	-0.61634	P1S1C
chr3	36000001	37000000	-0.40652	P1S1C
chr3	37000001	38000000	-8.88e-05	P1S1C
chr3	38000001	39000000	-0.37287	P1S1C
chr3	39000001	40000000	-0.42267	P1S1C
chr3	40000001	41000000	-0.27015	P1S1C
chr3	41000001	42000000	-0.27767	P1S1C
chr3	42000001	43000000	-0.32416	P1S1C
chr3	43000001	44000000	-0.53514	P1S1C
chr3	44000001	45000000	-0.32392	P1S1C
chr3	45000001	46000000	-0.11996	P1S1C
chr3	46000001	47000000	-0.50742	P1S1C
chr3	47000001	48000000	0.132883	P1S1C
chr3	48000001	49000000	0.081378	P1S1C
chr3	49000001	50000000	0.233729	P1S1C
chr3	50000001	51000000	-0.10475	P1S1C
chr3	51000001	52000000	0.003385	P1S1C
chr3	52000001	53000000	0.036823	P1S1C
chr3	53000001	54000000	0.000891	P1S1C
chr3	54000001	55000000	-0.24954	P1S1C
chr3	55000001	56000000	-0.2086	P1S1C
chr3	56000001	57000000	-0.33863	P1S1C
chr3	57000001	58000000	0.203371	P1S1C
chr3	58000001	59000000	-0.05397	P1S1C
chr3	59000001	60000000	-0.1942	P1S1C
chr3	60000001	61000000	-0.14076	P1S1C
chr3	61000001	62000000	-0.33773	P1S1C
chr3	62000001	63000000	-0.52776	P1S1C
chr3	63000001	64000000	-0.43894	P1S1C
chr3	64000001	65000000	-0.42273	P1S1C
chr3	65000001	66000000	-0.35404	P1S1C
chr3	66000001	67000000	-0.09736	P1S1C
chr3	67000001	68000000	-0.43083	P1S1C
chr3	68000001	69000000	-0.56204	P1S1C
chr3	69000001	70000000	-0.49066	P1S1C
chr3	70000001	71000000	-0.75444	P1S1C
chr3	71000001	72000000	-0.46866	P1S1C
chr3	72000001	73000000	-0.32749	P1S1C
chr3	73000001	74000000	-0.36029	P1S1C
chr3	74000001	75000000	-0.728	P1S1C
chr3	75000001	76000000	-0.56742	P1S1C
chr3	76000001	77000000	-0.33239	P1S1C
chr3	77000001	78000000	-0.53421	P1S1C
chr3	78000001	79000000	-0.38119	P1S1C
chr3	79000001	80000000	-0.40215	P1S1C
chr3	80000001	81000000	-0.62278	P1S1C
chr3	81000001	82000000	-0.72041	P1S1C
chr3	82000001	83000000	-0.52876	P1S1C
chr3	83000001	84000000	-0.36221	P1S1C
chr3	84000001	85000000	-0.46154	P1S1C
chr3	85000001	86000000	-0.50316	P1S1C
chr3	86000001	87000000	-0.39313	P1S1C
chr3	87000001	88000000	-0.37294	P1S1C
chr3	88000001	89000000	-0.68976	P1S1C
chr3	89000001	90000000	-0.59118	P1S1C
chr3	90000001	91000000	-0.33398	P1S1C
chr3	93000001	94000000	0.617482	P1S1C
chr3	94000001	95000000	0.727497	P1S1C
chr3	95000001	96000000	0.741835	P1S1C
chr3	96000001	97000000	0.65605	P1S1C
chr3	97000001	98000000	0.783602	P1S1C
chr3	98000001	99000000	0.845182	P1S1C
chr3	99000001	100000000	0.785347	P1S1C
chr3	100000000	101000000	0.730761	P1S1C
chr3	101000000	102000000	1.02183	P1S1C
chr3	102000000	103000000	0.72895	P1S1C
chr3	103000000	104000000	0.665317	P1S1C
chr3	104000000	105000000	0.660677	P1S1C
chr3	105000000	106000000	0.765352	P1S1C
chr3	106000000	107000000	0.77363	P1S1C
chr3	107000000	108000000	0.884484	P1S1C
chr3	108000000	109000000	0.836468	P1S1C
chr3	109000000	110000000	0.832783	P1S1C
chr3	110000000	111000000	0.721624	P1S1C
chr3	111000000	112000000	0.971427	P1S1C
chr3	112000000	113000000	0.985941	P1S1C
chr3	113000000	114000000	0.927239	P1S1C
chr3	114000000	115000000	0.8783	P1S1C
chr3	115000000	116000000	0.778285	P1S1C
chr3	116000000	117000000	0.746378	P1S1C
chr3	117000000	118000000	0.70618	P1S1C
chr3	118000000	119000000	0.877845	P1S1C
chr3	119000000	120000000	1.03196	P1S1C
chr3	120000000	121000000	1.14219	P1S1C
chr3	121000000	122000000	1.14345	P1S1C
chr3	122000000	123000000	1.21865	P1S1C
chr3	123000000	124000000	0.920481	P1S1C
chr3	124000000	125000000	1.17098	P1S1C
chr3	125000000	126000000	1.19143	P1S1C
chr3	126000000	127000000	1.12906	P1S1C
chr3	127000000	128000000	1.15491	P1S1C
chr3	128000000	129000000	1.44997	P1S1C
chr3	129000000	130000000	1.11543	P1S1C
chr3	130000000	131000000	0.864258	P1S1C
chr3	131000000	132000000	0.72232	P1S1C
chr3	132000000	133000000	0.875467	P1S1C
chr3	133000000	134000000	1.02592	P1S1C
chr3	134000000	135000000	1.04431	P1S1C
chr3	135000000	136000000	1.23282	P1S1C
chr3	136000000	137000000	1.1446	P1S1C
chr3	137000000	138000000	1.0014	P1S1C
chr3	138000000	139000000	0.952684	P1S1C
chr3	139000000	140000000	0.859226	P1S1C
chr3	140000000	141000000	0.885721	P1S1C
chr3	141000000	142000000	1.03681	P1S1C
chr3	142000000	143000000	1.03149	P1S1C
chr3	143000000	144000000	1.08803	P1S1C
chr3	144000000	145000000	1.1049	P1S1C
chr3	145000000	146000000	0.938417	P1S1C
chr3	146000000	147000000	0.847523	P1S1C
chr3	147000000	148000000	0.821051	P1S1C
chr3	148000000	149000000	0.96768	P1S1C
chr3	149000000	150000000	1.01115	P1S1C
chr3	150000000	151000000	1.20477	P1S1C
chr3	151000000	152000000	1.19867	P1S1C
chr3	152000000	153000000	1.14594	P1S1C
chr3	153000000	154000000	1.17203	P1S1C
chr3	154000000	155000000	0.967283	P1S1C
chr3	155000000	156000000	0.939555	P1S1C
chr3	156000000	157000000	1.00907	P1S1C
chr3	157000000	158000000	0.768061	P1S1C
chr3	158000000	159000000	0.875367	P1S1C
chr3	159000000	160000000	0.882373	P1S1C
chr3	160000000	161000000	1.20865	P1S1C
chr3	161000000	162000000	1.15748	P1S1C
chr3	162000000	163000000	0.96744	P1S1C
chr3	163000000	164000000	1.0796	P1S1C
chr3	164000000	165000000	0.96231	P1S1C
chr3	165000000	166000000	0.854046	P1S1C
chr3	166000000	167000000	0.857834	P1S1C
chr3	167000000	168000000	0.770463	P1S1C
chr3	168000000	169000000	0.831987	P1S1C
chr3	169000000	170000000	1.04291	P1S1C
chr3	170000000	171000000	0.904368	P1S1C
chr3	171000000	172000000	0.938046	P1S1C
chr3	172000000	173000000	0.912541	P1S1C
chr3	173000000	174000000	0.774723	P1S1C
chr3	174000000	175000000	0.844982	P1S1C
chr3	175000000	176000000	0.64593	P1S1C
chr3	176000000	177000000	0.859171	P1S1C
chr3	177000000	178000000	0.856887	P1S1C
chr3	178000000	179000000	1.04515	P1S1C
chr3	179000000	180000000	1.02489	P1S1C
chr3	180000000	181000000	0.675631	P1S1C
chr3	181000000	182000000	1.07976	P1S1C
chr3	182000000	183000000	1.05171	P1S1C
chr3	183000000	184000000	1.41651	P1S1C
chr3	184000000	185000000	1.29478	P1S1C
chr3	185000000	186000000	1.25646	P1S1C
chr3	186000000	187000000	0.93716	P1S1C
chr3	187000000	188000000	0.956675	P1S1C
chr3	188000000	189000000	1.13311	P1S1C
chr3	189000000	190000000	1.10284	P1S1C
chr3	190000000	191000000	0.95791	P1S1C
chr3	191000000	192000000	0.783163	P1S1C
chr3	192000000	193000000	0.921674	P1S1C
chr3	193000000	194000000	1.03308	P1S1C
chr3	194000000	195000000	1.28936	P1S1C
chr3	195000000	196000000	1.55742	P1S1C
chr3	196000000	197000000	1.38171	P1S1C
chr3	197000000	198000000	1.29352	P1S1C
chr3	198000000	199000000	0.565607	P1S1C
chr4	1	1000000	-0.26965	P1S1C
chr4	1000001	2000000	0.018781	P1S1C
chr4	2000001	3000000	-0.19213	P1S1C
chr4	3000001	4000000	0.165614	P1S1C
chr4	4000001	5000000	-0.68021	P1S1C
chr4	5000001	6000000	-0.51384	P1S1C
chr4	6000001	7000000	-0.14656	P1S1C
chr4	7000001	8000000	-0.18764	P1S1C
chr4	8000001	9000000	-0.18087	P1S1C
chr4	9000001	10000000	-0.21995	P1S1C
chr4	10000001	11000000	-0.74301	P1S1C
chr4	11000001	12000000	-0.41693	P1S1C
chr4	12000001	13000000	-0.69798	P1S1C
chr4	13000001	14000000	-0.42718	P1S1C
chr4	14000001	15000000	-0.31514	P1S1C
chr4	15000001	16000000	-0.63429	P1S1C
chr4	16000001	17000000	-0.68693	P1S1C
chr4	17000001	18000000	-0.71216	P1S1C
chr4	18000001	19000000	-0.73801	P1S1C
chr4	19000001	20000000	-0.78679	P1S1C
chr4	20000001	21000000	-0.67993	P1S1C
chr4	21000001	22000000	-0.53386	P1S1C
chr4	22000001	23000000	-0.62597	P1S1C
chr4	23000001	24000000	-0.62563	P1S1C
chr4	24000001	25000000	-0.2897	P1S1C
chr4	25000001	26000000	-0.34655	P1S1C
chr4	26000001	27000000	-0.49841	P1S1C
chr4	27000001	28000000	-0.64312	P1S1C
chr4	28000001	29000000	-0.70941	P1S1C
chr4	29000001	30000000	-0.59629	P1S1C
chr4	30000001	31000000	-0.47901	P1S1C
chr4	31000001	32000000	-0.57076	P1S1C
chr4	32000001	33000000	-0.52301	P1S1C
chr4	33000001	34000000	-0.57727	P1S1C
chr4	34000001	35000000	-0.48396	P1S1C
chr4	35000001	36000000	-0.73187	P1S1C
chr4	36000001	37000000	-0.76701	P1S1C
chr4	37000001	38000000	-0.57457	P1S1C
chr4	38000001	39000000	-0.07146	P1S1C
chr4	39000001	40000000	0.370275	P1S1C
chr4	40000001	41000000	0.533771	P1S1C
chr4	41000001	42000000	0.083604	P1S1C
chr4	42000001	43000000	-0.06878	P1S1C
chr4	43000001	44000000	-0.28305	P1S1C
chr4	44000001	45000000	-0.24802	P1S1C
chr4	45000001	46000000	-0.11954	P1S1C
chr4	46000001	47000000	-0.37887	P1S1C
chr4	47000001	48000000	-0.07094	P1S1C
chr4	48000001	49000000	0.017177	P1S1C
chr4	49000001	50000000	-0.58878	P1S1C
chr4	52000001	53000000	-0.30514	P1S1C
chr4	53000001	54000000	-0.25719	P1S1C
chr4	54000001	55000000	-0.53429	P1S1C
chr4	55000001	56000000	-0.64047	P1S1C
chr4	56000001	57000000	-0.48695	P1S1C
chr4	57000001	58000000	-0.09106	P1S1C
chr4	58000001	59000000	-0.46998	P1S1C
chr4	59000001	60000000	-0.48723	P1S1C
chr4	60000001	61000000	-0.19032	P1S1C
chr4	61000001	62000000	-0.53628	P1S1C
chr4	62000001	63000000	-0.53303	P1S1C
chr4	63000001	64000000	-0.6191	P1S1C
chr4	64000001	65000000	-0.49283	P1S1C
chr4	65000001	66000000	-0.76349	P1S1C
chr4	66000001	67000000	-0.52032	P1S1C
chr4	67000001	68000000	-0.51731	P1S1C
chr4	68000001	69000000	-0.37656	P1S1C
chr4	69000001	70000000	-0.34363	P1S1C
chr4	70000001	71000000	-0.61172	P1S1C
chr4	71000001	72000000	-0.23318	P1S1C
chr4	72000001	73000000	-0.46518	P1S1C
chr4	73000001	74000000	-0.55923	P1S1C
chr4	74000001	75000000	-0.57975	P1S1C
chr4	75000001	76000000	-0.87184	P1S1C
chr4	76000001	77000000	-0.32486	P1S1C
chr4	77000001	78000000	-0.48949	P1S1C
chr4	78000001	79000000	-0.34344	P1S1C
chr4	79000001	80000000	-0.34609	P1S1C
chr4	80000001	81000000	-0.57854	P1S1C
chr4	81000001	82000000	-0.51006	P1S1C
chr4	82000001	83000000	-0.60087	P1S1C
chr4	83000001	84000000	-0.31314	P1S1C
chr4	84000001	85000000	-0.37525	P1S1C
chr4	85000001	86000000	-0.32155	P1S1C
chr4	86000001	87000000	-0.8135	P1S1C
chr4	87000001	88000000	-0.36843	P1S1C
chr4	88000001	89000000	-0.15601	P1S1C
chr4	89000001	90000000	-0.41182	P1S1C
chr4	90000001	91000000	-0.39445	P1S1C
chr4	91000001	92000000	-0.37264	P1S1C
chr4	92000001	93000000	-0.57137	P1S1C
chr4	93000001	94000000	-0.48414	P1S1C
chr4	94000001	95000000	-0.41669	P1S1C
chr4	95000001	96000000	-0.3745	P1S1C
chr4	96000001	97000000	-0.34622	P1S1C
chr4	97000001	98000000	-0.26319	P1S1C
chr4	98000001	99000000	-0.39017	P1S1C
chr4	99000001	100000000	-0.28081	P1S1C
chr4	100000000	101000000	-0.38523	P1S1C
chr4	101000000	102000000	-0.83494	P1S1C
chr4	102000000	103000000	-0.51166	P1S1C
chr4	103000000	104000000	-0.39951	P1S1C
chr4	104000000	105000000	-0.42791	P1S1C
chr4	105000000	106000000	-0.43647	P1S1C
chr4	106000000	107000000	-0.35208	P1S1C
chr4	107000000	108000000	-0.58863	P1S1C
chr4	108000000	109000000	-0.73241	P1S1C
chr4	109000000	110000000	-0.72412	P1S1C
chr4	110000000	111000000	-0.59552	P1S1C
chr4	111000000	112000000	-0.52495	P1S1C
chr4	112000000	113000000	-0.39761	P1S1C
chr4	113000000	114000000	-0.4723	P1S1C
chr4	114000000	115000000	-0.70958	P1S1C
chr4	115000000	116000000	-0.30082	P1S1C
chr4	116000000	117000000	-0.67319	P1S1C
chr4	117000000	118000000	-0.58077	P1S1C
chr4	118000000	119000000	-0.64044	P1S1C
chr4	119000000	120000000	-0.32328	P1S1C
chr4	120000000	121000000	-0.26711	P1S1C
chr4	121000000	122000000	-0.28074	P1S1C
chr4	122000000	123000000	-0.20516	P1S1C
chr4	123000000	124000000	-0.42123	P1S1C
chr4	124000000	125000000	-0.67497	P1S1C
chr4	125000000	126000000	-0.65929	P1S1C
chr4	126000000	127000000	-0.56196	P1S1C
chr4	127000000	128000000	-0.45476	P1S1C
chr4	128000000	129000000	-0.43925	P1S1C
chr4	129000000	130000000	-0.43884	P1S1C
chr4	130000000	131000000	-0.50339	P1S1C
chr4	131000000	132000000	-0.52307	P1S1C
chr4	132000000	133000000	-0.54661	P1S1C
chr4	133000000	134000000	-0.58781	P1S1C
chr4	134000000	135000000	-0.60637	P1S1C
chr4	135000000	136000000	-1.05162	P1S1C
chr4	136000000	137000000	-0.80603	P1S1C
chr4	137000000	138000000	-0.74961	P1S1C
chr4	138000000	139000000	-0.7105	P1S1C
chr4	139000000	140000000	-0.42059	P1S1C
chr4	140000000	141000000	-0.64131	P1S1C
chr4	141000000	142000000	-0.43798	P1S1C
chr4	142000000	143000000	-0.46078	P1S1C
chr4	143000000	144000000	-0.67217	P1S1C
chr4	144000000	145000000	-0.63548	P1S1C
chr4	145000000	146000000	-0.52005	P1S1C
chr4	146000000	147000000	-0.36145	P1S1C
chr4	147000000	148000000	-0.45268	P1S1C
chr4	148000000	149000000	-0.32082	P1S1C
chr4	149000000	150000000	-0.51928	P1S1C
chr4	150000000	151000000	-0.61595	P1S1C
chr4	151000000	152000000	-0.74417	P1S1C
chr4	152000000	153000000	-0.28045	P1S1C
chr4	153000000	154000000	-0.62264	P1S1C
chr4	154000000	155000000	-0.46047	P1S1C
chr4	155000000	156000000	-0.49219	P1S1C
chr4	156000000	157000000	-0.67156	P1S1C
chr4	157000000	158000000	-0.6032	P1S1C
chr4	158000000	159000000	-0.5738	P1S1C
chr4	159000000	160000000	-0.55262	P1S1C
chr4	160000000	161000000	-0.74296	P1S1C
chr4	161000000	162000000	-0.65257	P1S1C
chr4	162000000	163000000	-0.43906	P1S1C
chr4	163000000	164000000	-0.2824	P1S1C
chr4	164000000	165000000	-0.58485	P1S1C
chr4	165000000	166000000	-0.41253	P1S1C
chr4	166000000	167000000	-0.45629	P1S1C
chr4	167000000	168000000	-0.53001	P1S1C
chr4	168000000	169000000	-0.45027	P1S1C
chr4	169000000	170000000	-0.30946	P1S1C
chr4	170000000	171000000	-0.46779	P1S1C
chr4	171000000	172000000	-0.79376	P1S1C
chr4	172000000	173000000	-0.86386	P1S1C
chr4	173000000	174000000	-0.57362	P1S1C
chr4	174000000	175000000	-0.67311	P1S1C
chr4	175000000	176000000	-0.65604	P1S1C
chr4	176000000	177000000	-0.54655	P1S1C
chr4	177000000	178000000	-0.54659	P1S1C
chr4	178000000	179000000	-0.40726	P1S1C
chr4	179000000	180000000	-0.67768	P1S1C
chr4	180000000	181000000	-0.67909	P1S1C
chr4	181000000	182000000	-0.81315	P1S1C
chr4	182000000	183000000	-0.74057	P1S1C
chr4	183000000	184000000	-0.529	P1S1C
chr4	184000000	185000000	-0.31556	P1S1C
chr4	185000000	186000000	-0.38421	P1S1C
chr4	186000000	187000000	-0.47859	P1S1C
chr4	187000000	188000000	-0.22546	P1S1C
chr4	188000000	189000000	-0.96372	P1S1C
chr4	189000000	190000000	-0.75583	P1S1C
chr4	190000000	191000000	-0.52245	P1S1C
chr4	191000000	192000000	-0.0681	P1S1C
chr5	1	1000000	0.454322	P1S1C
chr5	1000001	2000000	0.496546	P1S1C
chr5	2000001	3000000	0.033061	P1S1C
chr5	3000001	4000000	0.25478	P1S1C
chr5	4000001	5000000	0.01044	P1S1C
chr5	5000001	6000000	0.354299	P1S1C
chr5	6000001	7000000	0.325468	P1S1C
chr5	7000001	8000000	0.281501	P1S1C
chr5	8000001	9000000	-6.93e-05	P1S1C
chr5	9000001	10000000	0.174565	P1S1C
chr5	10000001	11000000	0.249823	P1S1C
chr5	11000001	12000000	0.039712	P1S1C
chr5	12000001	13000000	-0.05833	P1S1C
chr5	13000001	14000000	0.015125	P1S1C
chr5	14000001	15000000	0.333497	P1S1C
chr5	15000001	16000000	-0.07384	P1S1C
chr5	16000001	17000000	0.171195	P1S1C
chr5	17000001	18000000	0.269349	P1S1C
chr5	18000001	19000000	0.180727	P1S1C
chr5	19000001	20000000	0.251183	P1S1C
chr5	20000001	21000000	0.120781	P1S1C
chr5	21000001	22000000	0.116738	P1S1C
chr5	22000001	23000000	0.011317	P1S1C
chr5	23000001	24000000	0.115438	P1S1C
chr5	24000001	25000000	0.115814	P1S1C
chr5	25000001	26000000	0.049443	P1S1C
chr5	26000001	27000000	0.375775	P1S1C
chr5	27000001	28000000	0.136996	P1S1C
chr5	28000001	29000000	0.023955	P1S1C
chr5	29000001	30000000	-0.19708	P1S1C
chr5	30000001	31000000	-0.04658	P1S1C
chr5	31000001	32000000	0.269256	P1S1C
chr5	32000001	33000000	0.328631	P1S1C
chr5	33000001	34000000	0.040264	P1S1C
chr5	34000001	35000000	0.182772	P1S1C
chr5	35000001	36000000	-0.05311	P1S1C
chr5	36000001	37000000	0.081574	P1S1C
chr5	37000001	38000000	0.63806	P1S1C
chr5	38000001	39000000	0.464157	P1S1C
chr5	39000001	40000000	0.17127	P1S1C
chr5	40000001	41000000	0.114296	P1S1C
chr5	41000001	42000000	0.319891	P1S1C
chr5	42000001	43000000	0.146215	P1S1C
chr5	43000001	44000000	0.349429	P1S1C
chr5	44000001	45000000	0.112615	P1S1C
chr5	45000001	46000000	0.072666	P1S1C
chr5	46000001	47000000	-0.55093	P1S1C
chr5	49000001	50000000	0.146012	P1S1C
chr5	50000001	51000000	-0.2568	P1S1C
chr5	51000001	52000000	0.24419	P1S1C
chr5	52000001	53000000	0.525162	P1S1C
chr5	53000001	54000000	0.372592	P1S1C
chr5	54000001	55000000	0.472187	P1S1C
chr5	55000001	56000000	0.551991	P1S1C
chr5	56000001	57000000	0.484382	P1S1C
chr5	57000001	58000000	0.011616	P1S1C
chr5	58000001	59000000	0.094524	P1S1C
chr5	59000001	60000000	0.060768	P1S1C
chr5	60000001	61000000	0.399475	P1S1C
chr5	61000001	62000000	0.079855	P1S1C
chr5	62000001	63000000	0.089502	P1S1C
chr5	63000001	64000000	-0.08918	P1S1C
chr5	64000001	65000000	0.236194	P1S1C
chr5	65000001	66000000	0.402668	P1S1C
chr5	66000001	67000000	0.30547	P1S1C
chr5	67000001	68000000	0.184158	P1S1C
chr5	68000001	69000000	0.373605	P1S1C
chr5	69000001	70000000	0.504386	P1S1C
chr5	70000001	71000000	0.579466	P1S1C
chr5	71000001	72000000	-0.06046	P1S1C
chr5	72000001	73000000	0.075603	P1S1C
chr5	73000001	74000000	0.222619	P1S1C
chr5	74000001	75000000	0.37342	P1S1C
chr5	75000001	76000000	0.415572	P1S1C
chr5	76000001	77000000	0.379983	P1S1C
chr5	77000001	78000000	0.109914	P1S1C
chr5	78000001	79000000	0.285084	P1S1C
chr5	79000001	80000000	0.177393	P1S1C
chr5	80000001	81000000	0.086768	P1S1C
chr5	81000001	82000000	-0.11336	P1S1C
chr5	82000001	83000000	0.200689	P1S1C
chr5	83000001	84000000	0.143722	P1S1C
chr5	84000001	85000000	-0.11466	P1S1C
chr5	85000001	86000000	0.100628	P1S1C
chr5	86000001	87000000	0.061041	P1S1C
chr5	87000001	88000000	0.086129	P1S1C
chr5	88000001	89000000	-0.09768	P1S1C
chr5	89000001	90000000	0.133671	P1S1C
chr5	90000001	91000000	0.423981	P1S1C
chr5	91000001	92000000	0.113996	P1S1C
chr5	92000001	93000000	0.154531	P1S1C
chr5	93000001	94000000	0.535402	P1S1C
chr5	94000001	95000000	0.341015	P1S1C
chr5	95000001	96000000	0.266948	P1S1C
chr5	96000001	97000000	0.386342	P1S1C
chr5	97000001	98000000	0.215659	P1S1C
chr5	98000001	99000000	0.376059	P1S1C
chr5	99000001	100000000	0.262355	P1S1C
chr5	100000000	101000000	0.156624	P1S1C
chr5	101000000	102000000	0.349979	P1S1C
chr5	102000000	103000000	0.072971	P1S1C
chr5	103000000	104000000	0.221803	P1S1C
chr5	104000000	105000000	0.172962	P1S1C
chr5	105000000	106000000	0.138615	P1S1C
chr5	106000000	107000000	0.12062	P1S1C
chr5	107000000	108000000	0.061117	P1S1C
chr5	108000000	109000000	0.106606	P1S1C
chr5	109000000	110000000	0.091526	P1S1C
chr5	110000000	111000000	0.209311	P1S1C
chr5	111000000	112000000	0.220905	P1S1C
chr5	112000000	113000000	0.366218	P1S1C
chr5	113000000	114000000	0.076836	P1S1C
chr5	114000000	115000000	0.332167	P1S1C
chr5	115000000	116000000	0.022951	P1S1C
chr5	116000000	117000000	0.114332	P1S1C
chr5	117000000	118000000	0.128389	P1S1C
chr5	118000000	119000000	0.233773	P1S1C
chr5	119000000	120000000	0.158382	P1S1C
chr5	120000000	121000000	-0.01104	P1S1C
chr5	121000000	122000000	0.090079	P1S1C
chr5	122000000	123000000	-0.00815	P1S1C
chr5	123000000	124000000	-0.42891	P1S1C
chr5	124000000	125000000	-0.39413	P1S1C
chr5	125000000	126000000	-0.38451	P1S1C
chr5	126000000	127000000	-0.21689	P1S1C
chr5	127000000	128000000	-0.20356	P1S1C
chr5	128000000	129000000	-0.31987	P1S1C
chr5	129000000	130000000	-0.44244	P1S1C
chr5	130000000	131000000	-0.05222	P1S1C
chr5	131000000	132000000	-0.15905	P1S1C
chr5	132000000	133000000	-0.04529	P1S1C
chr5	133000000	134000000	0.185591	P1S1C
chr5	134000000	135000000	-0.01456	P1S1C
chr5	135000000	136000000	-0.29771	P1S1C
chr5	136000000	137000000	-0.42577	P1S1C
chr5	137000000	138000000	-0.09931	P1S1C
chr5	138000000	139000000	0.004629	P1S1C
chr5	139000000	140000000	-0.08545	P1S1C
chr5	140000000	141000000	-0.28407	P1S1C
chr5	141000000	142000000	-0.1825	P1S1C
chr5	142000000	143000000	-0.17186	P1S1C
chr5	143000000	144000000	-0.69622	P1S1C
chr5	144000000	145000000	-0.62169	P1S1C
chr5	145000000	146000000	-0.29695	P1S1C
chr5	146000000	147000000	-0.28814	P1S1C
chr5	147000000	148000000	-0.2251	P1S1C
chr5	148000000	149000000	-0.3764	P1S1C
chr5	149000000	150000000	0.059457	P1S1C
chr5	150000000	151000000	-0.26766	P1S1C
chr5	151000000	152000000	-0.52015	P1S1C
chr5	152000000	153000000	-0.77531	P1S1C
chr5	153000000	154000000	-0.623	P1S1C
chr5	154000000	155000000	-0.1846	P1S1C
chr5	155000000	156000000	-0.52363	P1S1C
chr5	156000000	157000000	-0.32381	P1S1C
chr5	157000000	158000000	-0.43506	P1S1C
chr5	158000000	159000000	-0.4526	P1S1C
chr5	159000000	160000000	-0.30513	P1S1C
chr5	160000000	161000000	-0.48605	P1S1C
chr5	161000000	162000000	-0.66647	P1S1C
chr5	162000000	163000000	-0.38575	P1S1C
chr5	163000000	164000000	-0.52504	P1S1C
chr5	164000000	165000000	-0.67062	P1S1C
chr5	165000000	166000000	-0.81229	P1S1C
chr5	166000000	167000000	-0.80219	P1S1C
chr5	167000000	168000000	0.068505	P1S1C
chr5	168000000	169000000	-0.10408	P1S1C
chr5	169000000	170000000	-0.50111	P1S1C
chr5	170000000	171000000	-0.31322	P1S1C
chr5	171000000	172000000	-0.28583	P1S1C
chr5	172000000	173000000	-0.33124	P1S1C
chr5	173000000	174000000	-0.31378	P1S1C
chr5	174000000	175000000	-0.44324	P1S1C
chr5	175000000	176000000	-0.03242	P1S1C
chr5	176000000	177000000	0.231975	P1S1C
chr5	177000000	178000000	-0.10443	P1S1C
chr5	178000000	179000000	-0.49184	P1S1C
chr5	179000000	180000000	0.115313	P1S1C
chr5	180000000	181000000	0.01773	P1S1C
chr6	1	1000000	-0.08742	P1S1C
chr6	1000001	2000000	-0.35051	P1S1C
chr6	2000001	3000000	-0.45746	P1S1C
chr6	3000001	4000000	-0.16655	P1S1C
chr6	4000001	5000000	-0.13582	P1S1C
chr6	5000001	6000000	-0.39588	P1S1C
chr6	6000001	7000000	-0.4486	P1S1C
chr6	7000001	8000000	-0.10547	P1S1C
chr6	8000001	9000000	-0.44429	P1S1C
chr6	9000001	10000000	-0.73283	P1S1C
chr6	10000001	11000000	-0.30472	P1S1C
chr6	11000001	12000000	-0.68706	P1S1C
chr6	12000001	13000000	-0.45946	P1S1C
chr6	13000001	14000000	-0.43925	P1S1C
chr6	14000001	15000000	-0.11226	P1S1C
chr6	15000001	16000000	-0.32999	P1S1C
chr6	16000001	17000000	-0.32575	P1S1C
chr6	17000001	18000000	-0.0394	P1S1C
chr6	18000001	19000000	-0.09254	P1S1C
chr6	19000001	20000000	-0.13028	P1S1C
chr6	20000001	21000000	-0.5714	P1S1C
chr6	21000001	22000000	-0.23944	P1S1C
chr6	22000001	23000000	-0.42373	P1S1C
chr6	23000001	24000000	-0.52251	P1S1C
chr6	24000001	25000000	-0.23099	P1S1C
chr6	25000001	26000000	-0.50277	P1S1C
chr6	26000001	27000000	-0.37873	P1S1C
chr6	27000001	28000000	-0.17356	P1S1C
chr6	28000001	29000000	-0.35759	P1S1C
chr6	29000001	30000000	-0.20031	P1S1C
chr6	30000001	31000000	-0.17414	P1S1C
chr6	31000001	32000000	-0.25666	P1S1C
chr6	32000001	33000000	-0.36007	P1S1C
chr6	33000001	34000000	-0.22442	P1S1C
chr6	34000001	35000000	-0.08343	P1S1C
chr6	35000001	36000000	0.188293	P1S1C
chr6	36000001	37000000	0.031427	P1S1C
chr6	37000001	38000000	0.076971	P1S1C
chr6	38000001	39000000	-0.47026	P1S1C
chr6	39000001	40000000	-0.24826	P1S1C
chr6	40000001	41000000	-0.31056	P1S1C
chr6	41000001	42000000	-0.01324	P1S1C
chr6	42000001	43000000	0.31744	P1S1C
chr6	43000001	44000000	0.011948	P1S1C
chr6	44000001	45000000	-0.09612	P1S1C
chr6	45000001	46000000	-0.32657	P1S1C
chr6	46000001	47000000	-0.7709	P1S1C
chr6	47000001	48000000	-0.38987	P1S1C
chr6	48000001	49000000	-0.38419	P1S1C
chr6	49000001	50000000	-0.29263	P1S1C
chr6	50000001	51000000	-0.42214	P1S1C
chr6	51000001	52000000	-0.33772	P1S1C
chr6	52000001	53000000	-0.37799	P1S1C
chr6	53000001	54000000	-0.36048	P1S1C
chr6	54000001	55000000	-0.6169	P1S1C
chr6	55000001	56000000	-0.36853	P1S1C
chr6	56000001	57000000	-0.03996	P1S1C
chr6	57000001	58000000	-0.27732	P1S1C
chr6	58000001	59000000	-0.49296	P1S1C
chr6	61000001	62000000	-0.48589	P1S1C
chr6	62000001	63000000	-0.23524	P1S1C
chr6	63000001	64000000	-0.39542	P1S1C
chr6	64000001	65000000	-0.42083	P1S1C
chr6	65000001	66000000	-0.28424	P1S1C
chr6	66000001	67000000	-0.43013	P1S1C
chr6	67000001	68000000	-0.61132	P1S1C
chr6	68000001	69000000	-0.3668	P1S1C
chr6	69000001	70000000	-0.67436	P1S1C
chr6	70000001	71000000	-0.20618	P1S1C
chr6	71000001	72000000	-0.38887	P1S1C
chr6	72000001	73000000	-0.39348	P1S1C
chr6	73000001	74000000	-0.26227	P1S1C
chr6	74000001	75000000	-0.02174	P1S1C
chr6	75000001	76000000	-0.30369	P1S1C
chr6	76000001	77000000	-0.56061	P1S1C
chr6	77000001	78000000	-0.44095	P1S1C
chr6	78000001	79000000	-0.51965	P1S1C
chr6	79000001	80000000	-0.30856	P1S1C
chr6	80000001	81000000	-0.31299	P1S1C
chr6	81000001	82000000	-0.31342	P1S1C
chr6	82000001	83000000	-0.39429	P1S1C
chr6	83000001	84000000	-0.54105	P1S1C
chr6	84000001	85000000	-0.54348	P1S1C
chr6	85000001	86000000	-0.47894	P1S1C
chr6	86000001	87000000	-0.4746	P1S1C
chr6	87000001	88000000	-0.51243	P1S1C
chr6	88000001	89000000	-0.39376	P1S1C
chr6	89000001	90000000	-0.19632	P1S1C
chr6	90000001	91000000	-0.46961	P1S1C
chr6	91000001	92000000	-0.53442	P1S1C
chr6	92000001	93000000	-0.69535	P1S1C
chr6	93000001	94000000	-0.43533	P1S1C
chr6	94000001	95000000	-0.42032	P1S1C
chr6	95000001	96000000	-0.51112	P1S1C
chr6	96000001	97000000	-0.53901	P1S1C
chr6	97000001	98000000	-0.4818	P1S1C
chr6	98000001	99000000	-0.48949	P1S1C
chr6	99000001	100000000	-0.27264	P1S1C
chr6	100000000	101000000	-0.46648	P1S1C
chr6	101000000	102000000	-0.45115	P1S1C
chr6	102000000	103000000	-0.48556	P1S1C
chr6	103000000	104000000	-0.57798	P1S1C
chr6	104000000	105000000	-0.28823	P1S1C
chr6	105000000	106000000	0.022699	P1S1C
chr6	106000000	107000000	-0.39402	P1S1C
chr6	107000000	108000000	-0.27181	P1S1C
chr6	108000000	109000000	-0.16005	P1S1C
chr6	109000000	110000000	-0.42218	P1S1C
chr6	110000000	111000000	-0.3279	P1S1C
chr6	111000000	112000000	-0.26069	P1S1C
chr6	112000000	113000000	-0.33224	P1S1C
chr6	113000000	114000000	-0.39475	P1S1C
chr6	114000000	115000000	-0.38997	P1S1C
chr6	115000000	116000000	-0.41354	P1S1C
chr6	116000000	117000000	-0.38975	P1S1C
chr6	117000000	118000000	-0.25621	P1S1C
chr6	118000000	119000000	-0.14946	P1S1C
chr6	119000000	120000000	-0.44616	P1S1C
chr6	120000000	121000000	-0.63699	P1S1C
chr6	121000000	122000000	-0.38995	P1S1C
chr6	122000000	123000000	-0.48642	P1S1C
chr6	123000000	124000000	-0.75769	P1S1C
chr6	124000000	125000000	-0.62425	P1S1C
chr6	125000000	126000000	-0.31854	P1S1C
chr6	126000000	127000000	-0.503	P1S1C
chr6	127000000	128000000	-0.51453	P1S1C
chr6	128000000	129000000	-0.57652	P1S1C
chr6	129000000	130000000	-0.44417	P1S1C
chr6	130000000	131000000	-0.6297	P1S1C
chr6	131000000	132000000	-0.38437	P1S1C
chr6	132000000	133000000	-0.55045	P1S1C
chr6	133000000	134000000	-0.59188	P1S1C
chr6	134000000	135000000	-0.20418	P1S1C
chr6	135000000	136000000	-0.7058	P1S1C
chr6	136000000	137000000	-0.54904	P1S1C
chr6	137000000	138000000	-0.36853	P1S1C
chr6	138000000	139000000	-0.38373	P1S1C
chr6	139000000	140000000	-0.38466	P1S1C
chr6	140000000	141000000	-0.70816	P1S1C
chr6	141000000	142000000	-0.65228	P1S1C
chr6	142000000	143000000	-0.39054	P1S1C
chr6	143000000	144000000	-0.22116	P1S1C
chr6	144000000	145000000	-0.09015	P1S1C
chr6	145000000	146000000	-0.68882	P1S1C
chr6	146000000	147000000	-0.45675	P1S1C
chr6	147000000	148000000	-0.49551	P1S1C
chr6	148000000	149000000	-0.32549	P1S1C
chr6	149000000	150000000	-0.285	P1S1C
chr6	150000000	151000000	-0.42226	P1S1C
chr6	151000000	152000000	-0.02434	P1S1C
chr6	152000000	153000000	-0.87622	P1S1C
chr6	153000000	154000000	-0.43628	P1S1C
chr6	154000000	155000000	-0.31234	P1S1C
chr6	155000000	156000000	-0.42407	P1S1C
chr6	156000000	157000000	-0.91506	P1S1C
chr6	157000000	158000000	-0.22564	P1S1C
chr6	158000000	159000000	-0.05322	P1S1C
chr6	159000000	160000000	-0.1912	P1S1C
chr6	160000000	161000000	0.021496	P1S1C
chr6	161000000	162000000	-0.69268	P1S1C
chr6	162000000	163000000	-0.54478	P1S1C
chr6	163000000	164000000	-0.68628	P1S1C
chr6	164000000	165000000	-0.40643	P1S1C
chr6	165000000	166000000	-0.60095	P1S1C
chr6	166000000	167000000	-0.39197	P1S1C
chr6	167000000	168000000	-0.19691	P1S1C
chr6	168000000	169000000	-0.39785	P1S1C
chr6	169000000	170000000	-0.22973	P1S1C
chr6	170000000	171000000	-0.30169	P1S1C
chr6	171000000	172000000	-0.85267	P1S1C
chr7	1	1000000	0.218711	P1S1C
chr7	1000001	2000000	0.904082	P1S1C
chr7	2000001	3000000	1.61999	P1S1C
chr7	3000001	4000000	1.36396	P1S1C
chr7	4000001	5000000	1.62227	P1S1C
chr7	5000001	6000000	0.599737	P1S1C
chr7	6000001	7000000	0.776092	P1S1C
chr7	7000001	8000000	0.062135	P1S1C
chr7	8000001	9000000	0.006294	P1S1C
chr7	9000001	10000000	-0.23302	P1S1C
chr7	10000001	11000000	-0.24794	P1S1C
chr7	11000001	12000000	-0.06074	P1S1C
chr7	12000001	13000000	0.022289	P1S1C
chr7	13000001	14000000	-0.03136	P1S1C
chr7	14000001	15000000	0.04495	P1S1C
chr7	15000001	16000000	-0.01555	P1S1C
chr7	16000001	17000000	0.322292	P1S1C
chr7	17000001	18000000	0.157706	P1S1C
chr7	18000001	19000000	-0.33743	P1S1C
chr7	19000001	20000000	-0.39077	P1S1C
chr7	20000001	21000000	-0.50292	P1S1C
chr7	21000001	22000000	-0.14062	P1S1C
chr7	22000001	23000000	0.354974	P1S1C
chr7	23000001	24000000	0.127898	P1S1C
chr7	24000001	25000000	-0.03976	P1S1C
chr7	25000001	26000000	-0.10013	P1S1C
chr7	26000001	27000000	0.041175	P1S1C
chr7	27000001	28000000	0.051543	P1S1C
chr7	28000001	29000000	0.175251	P1S1C
chr7	29000001	30000000	0.079334	P1S1C
chr7	30000001	31000000	-0.01589	P1S1C
chr7	31000001	32000000	-0.06215	P1S1C
chr7	32000001	33000000	0.054747	P1S1C
chr7	33000001	34000000	0.082013	P1S1C
chr7	34000001	35000000	-0.07944	P1S1C
chr7	35000001	36000000	0.384508	P1S1C
chr7	36000001	37000000	0.138521	P1S1C
chr7	37000001	38000000	0.099327	P1S1C
chr7	38000001	39000000	0.068457	P1S1C
chr7	39000001	40000000	-0.09485	P1S1C
chr7	40000001	41000000	0.160867	P1S1C
chr7	41000001	42000000	0.057555	P1S1C
chr7	42000001	43000000	0.030656	P1S1C
chr7	43000001	44000000	0.29134	P1S1C
chr7	44000001	45000000	0.486087	P1S1C
chr7	45000001	46000000	0.275975	P1S1C
chr7	46000001	47000000	-0.00734	P1S1C
chr7	47000001	48000000	0.202662	P1S1C
chr7	48000001	49000000	0.282819	P1S1C
chr7	49000001	50000000	-0.11715	P1S1C
chr7	50000001	51000000	0.107785	P1S1C
chr7	51000001	52000000	0.176344	P1S1C
chr7	52000001	53000000	-0.02844	P1S1C
chr7	53000001	54000000	-0.08272	P1S1C
chr7	54000001	55000000	-0.02749	P1S1C
chr7	55000001	56000000	0.02965	P1S1C
chr7	56000001	57000000	0.065043	P1S1C
chr7	57000001	58000000	-0.11836	P1S1C
chr7	58000001	59000000	-0.61777	P1S1C
chr7	61000001	62000000	0.323879	P1S1C
chr7	62000001	63000000	0.03902	P1S1C
chr7	63000001	64000000	0.207498	P1S1C
chr7	64000001	65000000	0.443349	P1S1C
chr7	65000001	66000000	0.605352	P1S1C
chr7	66000001	67000000	0.573016	P1S1C
chr7	67000001	68000000	0.453455	P1S1C
chr7	68000001	69000000	0.295783	P1S1C
chr7	69000001	70000000	0.43371	P1S1C
chr7	70000001	71000000	0.489587	P1S1C
chr7	71000001	72000000	0.430298	P1S1C
chr7	72000001	73000000	0.793514	P1S1C
chr7	73000001	74000000	1.07682	P1S1C
chr7	74000001	75000000	0.831231	P1S1C
chr7	75000001	76000000	0.901988	P1S1C
chr7	76000001	77000000	0.823365	P1S1C
chr7	77000001	78000000	0.801154	P1S1C
chr7	78000001	79000000	0.256014	P1S1C
chr7	79000001	80000000	0.230161	P1S1C
chr7	80000001	81000000	0.491093	P1S1C
chr7	81000001	82000000	0.17881	P1S1C
chr7	82000001	83000000	0.365558	P1S1C
chr7	83000001	84000000	0.26923	P1S1C
chr7	84000001	85000000	0.250422	P1S1C
chr7	85000001	86000000	0.316582	P1S1C
chr7	86000001	87000000	0.406735	P1S1C
chr7	87000001	88000000	0.372538	P1S1C
chr7	88000001	89000000	0.138453	P1S1C
chr7	89000001	90000000	0.506581	P1S1C
chr7	90000001	91000000	0.293414	P1S1C
chr7	91000001	92000000	0.516498	P1S1C
chr7	92000001	93000000	0.538529	P1S1C
chr7	93000001	94000000	0.438821	P1S1C
chr7	94000001	95000000	0.49683	P1S1C
chr7	95000001	96000000	0.565908	P1S1C
chr7	96000001	97000000	0.591641	P1S1C
chr7	97000001	98000000	0.837546	P1S1C
chr7	98000001	99000000	1.02825	P1S1C
chr7	99000001	100000000	1.09635	P1S1C
chr7	100000000	101000000	0.967202	P1S1C
chr7	101000000	102000000	1.12588	P1S1C
chr7	102000000	103000000	0.668088	P1S1C
chr7	103000000	104000000	0.360188	P1S1C
chr7	104000000	105000000	0.562477	P1S1C
chr7	105000000	106000000	0.756689	P1S1C
chr7	106000000	107000000	0.459119	P1S1C
chr7	107000000	108000000	0.568521	P1S1C
chr7	108000000	109000000	0.534831	P1S1C
chr7	109000000	110000000	0.37927	P1S1C
chr7	110000000	111000000	0.387288	P1S1C
chr7	111000000	112000000	0.238574	P1S1C
chr7	112000000	113000000	0.505972	P1S1C
chr7	113000000	114000000	0.401144	P1S1C
chr7	114000000	115000000	0.164131	P1S1C
chr7	115000000	116000000	0.385107	P1S1C
chr7	116000000	117000000	0.391664	P1S1C
chr7	117000000	118000000	0.49793	P1S1C
chr7	118000000	119000000	0.387676	P1S1C
chr7	119000000	120000000	0.318994	P1S1C
chr7	120000000	121000000	0.375099	P1S1C
chr7	121000000	122000000	0.460297	P1S1C
chr7	122000000	123000000	0.315808	P1S1C
chr7	123000000	124000000	0.452815	P1S1C
chr7	124000000	125000000	0.606734	P1S1C
chr7	125000000	126000000	0.522709	P1S1C
chr7	126000000	127000000	0.252763	P1S1C
chr7	127000000	128000000	0.643155	P1S1C
chr7	128000000	129000000	0.535903	P1S1C
chr7	129000000	130000000	0.635521	P1S1C
chr7	130000000	131000000	0.041074	P1S1C
chr7	131000000	132000000	0.131555	P1S1C
chr7	132000000	133000000	0.12144	P1S1C
chr7	133000000	134000000	0.098941	P1S1C
chr7	134000000	135000000	0.36014	P1S1C
chr7	135000000	136000000	0.449364	P1S1C
chr7	136000000	137000000	0.434759	P1S1C
chr7	137000000	138000000	0.345174	P1S1C
chr7	138000000	139000000	0.286666	P1S1C
chr7	139000000	140000000	0.282351	P1S1C
chr7	140000000	141000000	0.614558	P1S1C
chr7	141000000	142000000	0.443938	P1S1C
chr7	142000000	143000000	0.194027	P1S1C
chr7	143000000	144000000	0.297236	P1S1C
chr7	144000000	145000000	0.335549	P1S1C
chr7	145000000	146000000	0.123396	P1S1C
chr7	146000000	147000000	0.208939	P1S1C
chr7	147000000	148000000	0.285195	P1S1C
chr7	148000000	149000000	0.516078	P1S1C
chr7	149000000	150000000	0.31028	P1S1C
chr7	150000000	151000000	0.418972	P1S1C
chr7	151000000	152000000	0.278559	P1S1C
chr7	152000000	153000000	0.485721	P1S1C
chr7	153000000	154000000	0.157105	P1S1C
chr7	154000000	155000000	0.437738	P1S1C
chr7	155000000	156000000	0.413198	P1S1C
chr7	156000000	157000000	0.455427	P1S1C
chr7	157000000	158000000	0.378335	P1S1C
chr7	158000000	159000000	0.242784	P1S1C
chr7	159000000	160000000	0.821791	P1S1C
chr8	1	1000000	-0.29003	P1S1C
chr8	1000001	2000000	-0.31143	P1S1C
chr8	2000001	3000000	-0.42817	P1S1C
chr8	3000001	4000000	-0.5281	P1S1C
chr8	4000001	5000000	-0.44525	P1S1C
chr8	5000001	6000000	-0.55941	P1S1C
chr8	6000001	7000000	-0.15847	P1S1C
chr8	7000001	8000000	-1.06989	P1S1C
chr8	8000001	9000000	-0.53163	P1S1C
chr8	9000001	10000000	-0.62777	P1S1C
chr8	10000001	11000000	-0.42513	P1S1C
chr8	11000001	12000000	-0.55007	P1S1C
chr8	12000001	13000000	-0.68358	P1S1C
chr8	13000001	14000000	-0.87066	P1S1C
chr8	14000001	15000000	-0.78094	P1S1C
chr8	15000001	16000000	-0.65516	P1S1C
chr8	16000001	17000000	-0.71656	P1S1C
chr8	17000001	18000000	-0.54022	P1S1C
chr8	18000001	19000000	-0.74469	P1S1C
chr8	19000001	20000000	-0.49272	P1S1C
chr8	20000001	21000000	-0.54692	P1S1C
chr8	21000001	22000000	-0.4957	P1S1C
chr8	22000001	23000000	-0.43764	P1S1C
chr8	23000001	24000000	-0.53999	P1S1C
chr8	24000001	25000000	-0.37262	P1S1C
chr8	25000001	26000000	-0.34734	P1S1C
chr8	26000001	27000000	-0.45227	P1S1C
chr8	27000001	28000000	-0.25882	P1S1C
chr8	28000001	29000000	-0.31992	P1S1C
chr8	29000001	30000000	-0.43536	P1S1C
chr8	30000001	31000000	-0.0935	P1S1C
chr8	31000001	32000000	-0.62704	P1S1C
chr8	32000001	33000000	-0.59318	P1S1C
chr8	33000001	34000000	-0.10984	P1S1C
chr8	34000001	35000000	-0.67711	P1S1C
chr8	35000001	36000000	-0.3246	P1S1C
chr8	36000001	37000000	-0.40746	P1S1C
chr8	37000001	38000000	-0.24874	P1S1C
chr8	38000001	39000000	-0.08791	P1S1C
chr8	39000001	40000000	-0.40693	P1S1C
chr8	40000001	41000000	-0.35398	P1S1C
chr8	41000001	42000000	-0.21056	P1S1C
chr8	42000001	43000000	-0.3016	P1S1C
chr8	43000001	44000000	-0.32705	P1S1C
chr8	46000001	47000000	-0.30575	P1S1C
chr8	47000001	48000000	0.434638	P1S1C
chr8	48000001	49000000	0.759794	P1S1C
chr8	49000001	50000000	0.468121	P1S1C
chr8	50000001	51000000	0.069834	P1S1C
chr8	51000001	52000000	0.092327	P1S1C
chr8	52000001	53000000	-0.1087	P1S1C
chr8	53000001	54000000	0.044572	P1S1C
chr8	54000001	55000000	0.462094	P1S1C
chr8	55000001	56000000	0.132878	P1S1C
chr8	56000001	57000000	0.260459	P1S1C
chr8	57000001	58000000	0.255377	P1S1C
chr8	58000001	59000000	0.120616	P1S1C
chr8	59000001	60000000	-0.18956	P1S1C
chr8	60000001	61000000	-0.07818	P1S1C
chr8	61000001	62000000	0.150385	P1S1C
chr8	62000001	63000000	0.053956	P1S1C
chr8	63000001	64000000	0.080633	P1S1C
chr8	64000001	65000000	-0.19435	P1S1C
chr8	65000001	66000000	0.263752	P1S1C
chr8	66000001	67000000	0.214187	P1S1C
chr8	67000001	68000000	0.357492	P1S1C
chr8	68000001	69000000	0.083527	P1S1C
chr8	69000001	70000000	-0.06534	P1S1C
chr8	70000001	71000000	0.051017	P1S1C
chr8	71000001	72000000	-0.02762	P1S1C
chr8	72000001	73000000	0.686051	P1S1C
chr8	73000001	74000000	0.908234	P1S1C
chr8	74000001	75000000	0.825324	P1S1C
chr8	75000001	76000000	0.564119	P1S1C
chr8	76000001	77000000	0.520044	P1S1C
chr8	77000001	78000000	0.082348	P1S1C
chr8	78000001	79000000	-0.14721	P1S1C
chr8	79000001	80000000	-0.13064	P1S1C
chr8	80000001	81000000	0.099081	P1S1C
chr8	81000001	82000000	0.116202	P1S1C
chr8	82000001	83000000	0.091096	P1S1C
chr8	83000001	84000000	0.16379	P1S1C
chr8	84000001	85000000	-0.06082	P1S1C
chr8	85000001	86000000	-0.14136	P1S1C
chr8	86000001	87000000	0.261116	P1S1C
chr8	87000001	88000000	0.029057	P1S1C
chr8	88000001	89000000	-0.17301	P1S1C
chr8	89000001	90000000	-0.18799	P1S1C
chr8	90000001	91000000	-0.1429	P1S1C
chr8	91000001	92000000	0.207294	P1S1C
chr8	92000001	93000000	-0.00338	P1S1C
chr8	93000001	94000000	0.128001	P1S1C
chr8	94000001	95000000	-0.26325	P1S1C
chr8	95000001	96000000	0.286424	P1S1C
chr8	96000001	97000000	-0.31922	P1S1C
chr8	97000001	98000000	-0.03082	P1S1C
chr8	98000001	99000000	-0.01444	P1S1C
chr8	99000001	100000000	0.211344	P1S1C
chr8	100000000	101000000	0.6401	P1S1C
chr8	101000000	102000000	0.776673	P1S1C
chr8	102000000	103000000	0.857343	P1S1C
chr8	103000000	104000000	0.865785	P1S1C
chr8	104000000	105000000	0.611631	P1S1C
chr8	105000000	106000000	0.472187	P1S1C
chr8	106000000	107000000	0.708348	P1S1C
chr8	107000000	108000000	0.658899	P1S1C
chr8	108000000	109000000	0.547607	P1S1C
chr8	109000000	110000000	0.678879	P1S1C
chr8	110000000	111000000	0.384279	P1S1C
chr8	111000000	112000000	0.409045	P1S1C
chr8	112000000	113000000	0.587478	P1S1C
chr8	113000000	114000000	0.427295	P1S1C
chr8	114000000	115000000	0.521823	P1S1C
chr8	115000000	116000000	0.619484	P1S1C
chr8	116000000	117000000	0.372545	P1S1C
chr8	117000000	118000000	0.412405	P1S1C
chr8	118000000	119000000	0.771202	P1S1C
chr8	119000000	120000000	0.694998	P1S1C
chr8	120000000	121000000	0.576037	P1S1C
chr8	121000000	122000000	0.538159	P1S1C
chr8	122000000	123000000	0.564668	P1S1C
chr8	123000000	124000000	0.55723	P1S1C
chr8	124000000	125000000	0.834565	P1S1C
chr8	125000000	126000000	0.817024	P1S1C
chr8	126000000	127000000	0.718586	P1S1C
chr8	127000000	128000000	0.772035	P1S1C
chr8	128000000	129000000	1.02896	P1S1C
chr8	129000000	130000000	0.737622	P1S1C
chr8	130000000	131000000	0.605112	P1S1C
chr8	131000000	132000000	0.613907	P1S1C
chr8	132000000	133000000	0.517903	P1S1C
chr8	133000000	134000000	0.416142	P1S1C
chr8	134000000	135000000	0.761888	P1S1C
chr8	135000000	136000000	0.57255	P1S1C
chr8	136000000	137000000	0.526624	P1S1C
chr8	137000000	138000000	0.441166	P1S1C
chr8	138000000	139000000	0.235576	P1S1C
chr8	139000000	140000000	0.696406	P1S1C
chr8	140000000	141000000	0.615536	P1S1C
chr8	141000000	142000000	0.916124	P1S1C
chr8	142000000	143000000	1.00967	P1S1C
chr8	143000000	144000000	0.762861	P1S1C
chr8	144000000	145000000	0.885813	P1S1C
chr8	145000000	146000000	1.32959	P1S1C
chr8	146000000	147000000	0.824637	P1S1C
chr9	1	1000000	-0.22102	P1S1C
chr9	1000001	2000000	-0.46475	P1S1C
chr9	2000001	3000000	-0.36828	P1S1C
chr9	3000001	4000000	-0.85001	P1S1C
chr9	4000001	5000000	-0.37414	P1S1C
chr9	5000001	6000000	-0.31485	P1S1C
chr9	6000001	7000000	-0.17181	P1S1C
chr9	7000001	8000000	-0.4214	P1S1C
chr9	8000001	9000000	-0.51515	P1S1C
chr9	9000001	10000000	-0.83654	P1S1C
chr9	10000001	11000000	-0.63493	P1S1C
chr9	11000001	12000000	-0.69291	P1S1C
chr9	12000001	13000000	-0.32833	P1S1C
chr9	13000001	14000000	-0.39411	P1S1C
chr9	14000001	15000000	-0.58311	P1S1C
chr9	15000001	16000000	-0.29435	P1S1C
chr9	16000001	17000000	-0.44652	P1S1C
chr9	17000001	18000000	-0.31701	P1S1C
chr9	18000001	19000000	-0.48106	P1S1C
chr9	19000001	20000000	-0.25629	P1S1C
chr9	20000001	21000000	-0.47637	P1S1C
chr9	21000001	22000000	-0.43149	P1S1C
chr9	22000001	23000000	-0.69359	P1S1C
chr9	23000001	24000000	-0.54343	P1S1C
chr9	24000001	25000000	-0.39307	P1S1C
chr9	25000001	26000000	-0.57185	P1S1C
chr9	26000001	27000000	-0.36051	P1S1C
chr9	27000001	28000000	-0.07537	P1S1C
chr9	28000001	29000000	-0.01994	P1S1C
chr9	29000001	30000000	-0.09365	P1S1C
chr9	30000001	31000000	-0.41642	P1S1C
chr9	31000001	32000000	-0.31131	P1S1C
chr9	32000001	33000000	0.116908	P1S1C
chr9	33000001	34000000	0.853014	P1S1C
chr9	34000001	35000000	0.863886	P1S1C
chr9	35000001	36000000	0.324923	P1S1C
chr9	36000001	37000000	0.404986	P1S1C
chr9	37000001	38000000	0.159005	P1S1C
chr9	38000001	39000000	0.026679	P1S1C
chr9	39000001	40000000	0.232978	P1S1C
chr9	40000001	41000000	-0.09251	P1S1C
chr9	41000001	42000000	0.336609	P1S1C
chr9	42000001	43000000	-0.32604	P1S1C
chr9	43000001	44000000	0.242347	P1S1C
chr9	44000001	45000000	0.190705	P1S1C
chr9	45000001	46000000	0.014668	P1S1C
chr9	46000001	47000000	0.116878	P1S1C
chr9	47000001	48000000	0.218806	P1S1C
chr9	65000001	66000000	0.349335	P1S1C
chr9	66000001	67000000	-0.74681	P1S1C
chr9	67000001	68000000	-0.10086	P1S1C
chr9	68000001	69000000	-0.34385	P1S1C
chr9	69000001	70000000	-0.24647	P1S1C
chr9	70000001	71000000	-0.21244	P1S1C
chr9	71000001	72000000	0.029273	P1S1C
chr9	72000001	73000000	-0.18488	P1S1C
chr9	73000001	74000000	-0.05094	P1S1C
chr9	74000001	75000000	-0.03617	P1S1C
chr9	75000001	76000000	0.078287	P1S1C
chr9	76000001	77000000	-0.13353	P1S1C
chr9	77000001	78000000	-0.02183	P1S1C
chr9	78000001	79000000	-0.20578	P1S1C
chr9	79000001	80000000	0.056975	P1S1C
chr9	80000001	81000000	0.074707	P1S1C
chr9	81000001	82000000	-0.37551	P1S1C
chr9	82000001	83000000	-0.13409	P1S1C
chr9	83000001	84000000	-0.25822	P1S1C
chr9	84000001	85000000	0.035035	P1S1C
chr9	85000001	86000000	0.065413	P1S1C
chr9	86000001	87000000	-0.01489	P1S1C
chr9	87000001	88000000	-0.04874	P1S1C
chr9	88000001	89000000	0.012186	P1S1C
chr9	89000001	90000000	0.068244	P1S1C
chr9	90000001	91000000	0.366519	P1S1C
chr9	91000001	92000000	0.422425	P1S1C
chr9	92000001	93000000	-0.07249	P1S1C
chr9	93000001	94000000	-0.02365	P1S1C
chr9	94000001	95000000	0.08175	P1S1C
chr9	95000001	96000000	0.333805	P1S1C
chr9	96000001	97000000	0.422533	P1S1C
chr9	97000001	98000000	0.135659	P1S1C
chr9	98000001	99000000	-0.01916	P1S1C
chr9	99000001	100000000	0.234823	P1S1C
chr9	100000000	101000000	0.365925	P1S1C
chr9	101000000	102000000	-0.12791	P1S1C
chr9	102000000	103000000	0.022203	P1S1C
chr9	103000000	104000000	0.109606	P1S1C
chr9	104000000	105000000	0.132657	P1S1C
chr9	105000000	106000000	-0.00503	P1S1C
chr9	106000000	107000000	0.014765	P1S1C
chr9	107000000	108000000	0.376427	P1S1C
chr9	108000000	109000000	0.170517	P1S1C
chr9	109000000	110000000	0.027743	P1S1C
chr9	110000000	111000000	0.050761	P1S1C
chr9	111000000	112000000	0.153066	P1S1C
chr9	112000000	113000000	0.106694	P1S1C
chr9	113000000	114000000	0.240222	P1S1C
chr9	114000000	115000000	0.121665	P1S1C
chr9	115000000	116000000	0.182996	P1S1C
chr9	116000000	117000000	0.111707	P1S1C
chr9	117000000	118000000	0.254812	P1S1C
chr9	118000000	119000000	-0.03914	P1S1C
chr9	119000000	120000000	0.105508	P1S1C
chr9	120000000	121000000	-0.18413	P1S1C
chr9	121000000	122000000	0.097185	P1S1C
chr9	122000000	123000000	0.036853	P1S1C
chr9	123000000	124000000	0.239785	P1S1C
chr9	124000000	125000000	0.388003	P1S1C
chr9	125000000	126000000	0.215577	P1S1C
chr9	126000000	127000000	0.214911	P1S1C
chr9	127000000	128000000	0.569652	P1S1C
chr9	128000000	129000000	0.295014	P1S1C
chr9	129000000	130000000	0.119078	P1S1C
chr9	130000000	131000000	0.5546	P1S1C
chr9	131000000	132000000	1.0068	P1S1C
chr9	132000000	133000000	0.395373	P1S1C
chr9	133000000	134000000	0.133783	P1S1C
chr9	134000000	135000000	0.100505	P1S1C
chr9	135000000	136000000	0.080488	P1S1C
chr9	136000000	137000000	0.403835	P1S1C
chr9	137000000	138000000	0.356613	P1S1C
chr9	138000000	139000000	0.344077	P1S1C
chr9	139000000	140000000	0.683268	P1S1C
chr9	140000000	141000000	0.321825	P1S1C
chr9	141000000	142000000	-0.09522	P1S1C
chr10	1	1000000	0.064168	P1S1C
chr10	1000001	2000000	-0.17098	P1S1C
chr10	2000001	3000000	-0.424	P1S1C
chr10	3000001	4000000	-0.433	P1S1C
chr10	4000001	5000000	-0.59567	P1S1C
chr10	5000001	6000000	0.056666	P1S1C
chr10	6000001	7000000	-0.03379	P1S1C
chr10	7000001	8000000	-0.3574	P1S1C
chr10	8000001	9000000	-0.77758	P1S1C
chr10	9000001	10000000	-0.74166	P1S1C
chr10	10000001	11000000	-0.66379	P1S1C
chr10	11000001	12000000	-0.23032	P1S1C
chr10	12000001	13000000	0.030005	P1S1C
chr10	13000001	14000000	-0.3117	P1S1C
chr10	14000001	15000000	-0.29955	P1S1C
chr10	15000001	16000000	-0.61991	P1S1C
chr10	16000001	17000000	-0.61573	P1S1C
chr10	17000001	18000000	-0.54981	P1S1C
chr10	18000001	19000000	-0.46038	P1S1C
chr10	19000001	20000000	-0.46664	P1S1C
chr10	20000001	21000000	-0.46087	P1S1C
chr10	21000001	22000000	-0.35105	P1S1C
chr10	22000001	23000000	-0.50723	P1S1C
chr10	23000001	24000000	-0.84523	P1S1C
chr10	24000001	25000000	-0.1744	P1S1C
chr10	25000001	26000000	-0.69389	P1S1C
chr10	26000001	27000000	-0.25346	P1S1C
chr10	27000001	28000000	-0.29732	P1S1C
chr10	28000001	29000000	-0.32674	P1S1C
chr10	29000001	30000000	-0.20392	P1S1C
chr10	30000001	31000000	-0.33272	P1S1C
chr10	31000001	32000000	-0.25891	P1S1C
chr10	32000001	33000000	-0.21597	P1S1C
chr10	33000001	34000000	-0.46196	P1S1C
chr10	34000001	35000000	-0.48056	P1S1C
chr10	35000001	36000000	-0.00627	P1S1C
chr10	36000001	37000000	-0.27053	P1S1C
chr10	37000001	38000000	-0.45908	P1S1C
chr10	38000001	39000000	-0.69828	P1S1C
chr10	39000001	40000000	-0.33183	P1S1C
chr10	42000001	43000000	0.423365	P1S1C
chr10	43000001	44000000	-0.3842	P1S1C
chr10	44000001	45000000	-0.52048	P1S1C
chr10	45000001	46000000	-0.57166	P1S1C
chr10	46000001	47000000	-0.3957	P1S1C
chr10	47000001	48000000	-0.25944	P1S1C
chr10	48000001	49000000	-0.15131	P1S1C
chr10	49000001	50000000	-0.19625	P1S1C
chr10	50000001	51000000	-0.29687	P1S1C
chr10	51000001	52000000	-0.05731	P1S1C
chr10	52000001	53000000	-0.56865	P1S1C
chr10	53000001	54000000	-0.52212	P1S1C
chr10	54000001	55000000	-0.4178	P1S1C
chr10	55000001	56000000	-0.36965	P1S1C
chr10	56000001	57000000	-0.42193	P1S1C
chr10	57000001	58000000	-0.43682	P1S1C
chr10	58000001	59000000	-0.4153	P1S1C
chr10	59000001	60000000	-0.57276	P1S1C
chr10	60000001	61000000	-0.4439	P1S1C
chr10	61000001	62000000	0.039024	P1S1C
chr10	62000001	63000000	-0.55486	P1S1C
chr10	63000001	64000000	-0.53043	P1S1C
chr10	64000001	65000000	-0.58135	P1S1C
chr10	65000001	66000000	-0.37757	P1S1C
chr10	66000001	67000000	-0.22652	P1S1C
chr10	67000001	68000000	-0.47653	P1S1C
chr10	68000001	69000000	-0.37253	P1S1C
chr10	69000001	70000000	0.162515	P1S1C
chr10	70000001	71000000	-0.06869	P1S1C
chr10	71000001	72000000	-0.0422	P1S1C
chr10	72000001	73000000	-0.70471	P1S1C
chr10	73000001	74000000	-0.15131	P1S1C
chr10	74000001	75000000	-0.01004	P1S1C
chr10	75000001	76000000	-0.07039	P1S1C
chr10	76000001	77000000	-0.03636	P1S1C
chr10	77000001	78000000	-0.27304	P1S1C
chr10	78000001	79000000	-0.41205	P1S1C
chr10	79000001	80000000	-0.45763	P1S1C
chr10	80000001	81000000	-0.50563	P1S1C
chr10	81000001	82000000	-0.12715	P1S1C
chr10	82000001	83000000	-0.37005	P1S1C
chr10	83000001	84000000	-0.51789	P1S1C
chr10	84000001	85000000	-0.49865	P1S1C
chr10	85000001	86000000	-0.14968	P1S1C
chr10	86000001	87000000	-0.33899	P1S1C
chr10	87000001	88000000	-0.50928	P1S1C
chr10	88000001	89000000	-0.27493	P1S1C
chr10	89000001	90000000	-0.44051	P1S1C
chr10	90000001	91000000	-0.6143	P1S1C
chr10	91000001	92000000	-0.59065	P1S1C
chr10	92000001	93000000	-0.51392	P1S1C
chr10	93000001	94000000	-0.46295	P1S1C
chr10	94000001	95000000	-0.23523	P1S1C
chr10	95000001	96000000	-0.24598	P1S1C
chr10	96000001	97000000	-0.03619	P1S1C
chr10	97000001	98000000	-0.31256	P1S1C
chr10	98000001	99000000	-0.376	P1S1C
chr10	99000001	100000000	-0.15414	P1S1C
chr10	100000000	101000000	-0.23991	P1S1C
chr10	101000000	102000000	-0.09073	P1S1C
chr10	102000000	103000000	-0.07586	P1S1C
chr10	103000000	104000000	-0.22006	P1S1C
chr10	104000000	105000000	-0.09332	P1S1C
chr10	105000000	106000000	-0.05186	P1S1C
chr10	106000000	107000000	-0.60636	P1S1C
chr10	107000000	108000000	-0.57092	P1S1C
chr10	108000000	109000000	-0.53165	P1S1C
chr10	109000000	110000000	-0.77613	P1S1C
chr10	110000000	111000000	-0.78321	P1S1C
chr10	111000000	112000000	-0.3754	P1S1C
chr10	112000000	113000000	-0.30653	P1S1C
chr10	113000000	114000000	-0.61252	P1S1C
chr10	114000000	115000000	-0.49231	P1S1C
chr10	115000000	116000000	-0.77168	P1S1C
chr10	116000000	117000000	-0.57845	P1S1C
chr10	117000000	118000000	-0.62435	P1S1C
chr10	118000000	119000000	-0.21411	P1S1C
chr10	119000000	120000000	-0.55388	P1S1C
chr10	120000000	121000000	-0.02817	P1S1C
chr10	121000000	122000000	0.075887	P1S1C
chr10	122000000	123000000	-0.36213	P1S1C
chr10	123000000	124000000	-0.0314	P1S1C
chr10	124000000	125000000	-0.04181	P1S1C
chr10	125000000	126000000	-0.1684	P1S1C
chr10	126000000	127000000	-0.08353	P1S1C
chr10	127000000	128000000	-0.32993	P1S1C
chr10	128000000	129000000	-0.05847	P1S1C
chr10	129000000	130000000	0.247086	P1S1C
chr10	130000000	131000000	0.065857	P1S1C
chr10	131000000	132000000	0.163437	P1S1C
chr10	132000000	133000000	0.173463	P1S1C
chr10	133000000	134000000	-0.01936	P1S1C
chr10	134000000	135000000	0.256867	P1S1C
chr10	135000000	136000000	0.117765	P1S1C
chr11	1	1000000	0.713489	P1S1C
chr11	1000001	2000000	-0.07491	P1S1C
chr11	2000001	3000000	-0.048	P1S1C
chr11	3000001	4000000	0.275354	P1S1C
chr11	4000001	5000000	0.046496	P1S1C
chr11	5000001	6000000	-0.0691	P1S1C
chr11	6000001	7000000	-0.26361	P1S1C
chr11	7000001	8000000	-0.04605	P1S1C
chr11	8000001	9000000	0.243922	P1S1C
chr11	9000001	10000000	0.39921	P1S1C
chr11	10000001	11000000	0.086789	P1S1C
chr11	11000001	12000000	0.404952	P1S1C
chr11	12000001	13000000	0.208672	P1S1C
chr11	13000001	14000000	0.232349	P1S1C
chr11	14000001	15000000	0.095143	P1S1C
chr11	15000001	16000000	-0.03239	P1S1C
chr11	16000001	17000000	0.047348	P1S1C
chr11	17000001	18000000	0.318426	P1S1C
chr11	18000001	19000000	0.155225	P1S1C
chr11	19000001	20000000	0.099212	P1S1C
chr11	20000001	21000000	0.233141	P1S1C
chr11	21000001	22000000	0.030496	P1S1C
chr11	22000001	23000000	-0.16136	P1S1C
chr11	23000001	24000000	-0.16405	P1S1C
chr11	24000001	25000000	0.211269	P1S1C
chr11	25000001	26000000	0.125843	P1S1C
chr11	26000001	27000000	-0.00016	P1S1C
chr11	27000001	28000000	0.061176	P1S1C
chr11	28000001	29000000	-0.21749	P1S1C
chr11	29000001	30000000	-0.24676	P1S1C
chr11	30000001	31000000	0.056424	P1S1C
chr11	31000001	32000000	-0.26194	P1S1C
chr11	32000001	33000000	-0.0896	P1S1C
chr11	33000001	34000000	0.211244	P1S1C
chr11	34000001	35000000	0.196249	P1S1C
chr11	35000001	36000000	0.249581	P1S1C
chr11	36000001	37000000	-0.06239	P1S1C
chr11	37000001	38000000	-0.26653	P1S1C
chr11	38000001	39000000	-0.13454	P1S1C
chr11	39000001	40000000	-0.05143	P1S1C
chr11	40000001	41000000	-0.18688	P1S1C
chr11	41000001	42000000	-0.31242	P1S1C
chr11	42000001	43000000	-0.24969	P1S1C
chr11	43000001	44000000	-0.04442	P1S1C
chr11	44000001	45000000	0.316306	P1S1C
chr11	45000001	46000000	0.181343	P1S1C
chr11	46000001	47000000	0.394647	P1S1C
chr11	47000001	48000000	0.448232	P1S1C
chr11	48000001	49000000	-0.21748	P1S1C
chr11	49000001	50000000	-0.1215	P1S1C
chr11	50000001	51000000	-0.65681	P1S1C
chr11	51000001	52000000	-0.00597	P1S1C
chr11	54000001	55000000	-0.54765	P1S1C
chr11	55000001	56000000	-0.27445	P1S1C
chr11	56000001	57000000	0.136323	P1S1C
chr11	57000001	58000000	0.345782	P1S1C
chr11	58000001	59000000	-0.08971	P1S1C
chr11	59000001	60000000	0.185569	P1S1C
chr11	60000001	61000000	0.314089	P1S1C
chr11	61000001	62000000	0.514367	P1S1C
chr11	62000001	63000000	0.766284	P1S1C
chr11	63000001	64000000	0.619295	P1S1C
chr11	64000001	65000000	0.739906	P1S1C
chr11	65000001	66000000	0.755889	P1S1C
chr11	66000001	67000000	0.98356	P1S1C
chr11	67000001	68000000	0.907167	P1S1C
chr11	68000001	69000000	0.926757	P1S1C
chr11	69000001	70000000	2.88755	P1S1C
chr11	70000001	71000000	2.30019	P1S1C
chr11	71000001	72000000	-0.13906	P1S1C
chr11	72000001	73000000	-0.11426	P1S1C
chr11	73000001	74000000	-0.19572	P1S1C
chr11	74000001	75000000	0.078063	P1S1C
chr11	75000001	76000000	1.38979	P1S1C
chr11	76000001	77000000	1.53998	P1S1C
chr11	77000001	78000000	-0.2648	P1S1C
chr11	78000001	79000000	-0.27537	P1S1C
chr11	79000001	80000000	-0.31904	P1S1C
chr11	80000001	81000000	-0.65045	P1S1C
chr11	81000001	82000000	-0.18899	P1S1C
chr11	82000001	83000000	-0.48962	P1S1C
chr11	83000001	84000000	-0.28972	P1S1C
chr11	84000001	85000000	-0.77868	P1S1C
chr11	85000001	86000000	-0.35114	P1S1C
chr11	86000001	87000000	-0.24676	P1S1C
chr11	87000001	88000000	-0.2914	P1S1C
chr11	88000001	89000000	-0.5884	P1S1C
chr11	89000001	90000000	-0.3755	P1S1C
chr11	90000001	91000000	-0.79594	P1S1C
chr11	91000001	92000000	-0.48058	P1S1C
chr11	92000001	93000000	-0.43077	P1S1C
chr11	93000001	94000000	-0.38539	P1S1C
chr11	94000001	95000000	-0.37226	P1S1C
chr11	95000001	96000000	-0.42452	P1S1C
chr11	96000001	97000000	-0.23908	P1S1C
chr11	97000001	98000000	-0.64173	P1S1C
chr11	98000001	99000000	-0.49083	P1S1C
chr11	99000001	100000000	-0.40172	P1S1C
chr11	100000000	101000000	-0.25947	P1S1C
chr11	101000000	102000000	-0.26102	P1S1C
chr11	102000000	103000000	-0.09326	P1S1C
chr11	103000000	104000000	-0.51118	P1S1C
chr11	104000000	105000000	-0.86548	P1S1C
chr11	105000000	106000000	-0.65462	P1S1C
chr11	106000000	107000000	-0.5449	P1S1C
chr11	107000000	108000000	-0.60022	P1S1C
chr11	108000000	109000000	-0.17508	P1S1C
chr11	109000000	110000000	-0.48297	P1S1C
chr11	110000000	111000000	-0.10543	P1S1C
chr11	111000000	112000000	-0.13791	P1S1C
chr11	112000000	113000000	-0.32028	P1S1C
chr11	113000000	114000000	-0.13251	P1S1C
chr11	114000000	115000000	-0.25155	P1S1C
chr11	115000000	116000000	-0.21007	P1S1C
chr11	116000000	117000000	-0.33325	P1S1C
chr11	117000000	118000000	-0.26278	P1S1C
chr11	118000000	119000000	-0.11921	P1S1C
chr11	119000000	120000000	-0.086	P1S1C
chr11	120000000	121000000	-0.01465	P1S1C
chr11	121000000	122000000	-0.07037	P1S1C
chr11	122000000	123000000	0.176606	P1S1C
chr11	123000000	124000000	-0.18279	P1S1C
chr11	124000000	125000000	-0.26827	P1S1C
chr11	125000000	126000000	-0.04662	P1S1C
chr11	126000000	127000000	-0.23982	P1S1C
chr11	127000000	128000000	-0.55991	P1S1C
chr11	128000000	129000000	-0.17225	P1S1C
chr11	129000000	130000000	-0.47353	P1S1C
chr11	130000000	131000000	-0.40948	P1S1C
chr11	131000000	132000000	-0.13508	P1S1C
chr11	132000000	133000000	-0.02245	P1S1C
chr11	133000000	134000000	-0.40369	P1S1C
chr11	134000000	135000000	-0.54154	P1S1C
chr11	135000000	136000000	0.396507	P1S1C
chr12	1	1000000	0.138977	P1S1C
chr12	1000001	2000000	0.108921	P1S1C
chr12	2000001	3000000	0.103892	P1S1C
chr12	3000001	4000000	0.452531	P1S1C
chr12	4000001	5000000	0.189909	P1S1C
chr12	5000001	6000000	-0.00472	P1S1C
chr12	6000001	7000000	0.506094	P1S1C
chr12	7000001	8000000	0.11668	P1S1C
chr12	8000001	9000000	0.200601	P1S1C
chr12	9000001	10000000	-0.16608	P1S1C
chr12	10000001	11000000	-0.06067	P1S1C
chr12	11000001	12000000	-0.19172	P1S1C
chr12	12000001	13000000	0.34768	P1S1C
chr12	13000001	14000000	-0.12433	P1S1C
chr12	14000001	15000000	-0.11224	P1S1C
chr12	15000001	16000000	0.082057	P1S1C
chr12	16000001	17000000	-0.03051	P1S1C
chr12	17000001	18000000	0.199311	P1S1C
chr12	18000001	19000000	-0.15295	P1S1C
chr12	19000001	20000000	0.008184	P1S1C
chr12	20000001	21000000	-0.15293	P1S1C
chr12	21000001	22000000	0.008253	P1S1C
chr12	22000001	23000000	0.135658	P1S1C
chr12	23000001	24000000	-0.29529	P1S1C
chr12	24000001	25000000	-0.01818	P1S1C
chr12	25000001	26000000	0.160327	P1S1C
chr12	26000001	27000000	0.000603	P1S1C
chr12	27000001	28000000	0.233625	P1S1C
chr12	28000001	29000000	0.351098	P1S1C
chr12	29000001	30000000	0.057192	P1S1C
chr12	30000001	31000000	-0.1285	P1S1C
chr12	31000001	32000000	0.018199	P1S1C
chr12	32000001	33000000	0.151281	P1S1C
chr12	33000001	34000000	0.011931	P1S1C
chr12	34000001	35000000	-0.08717	P1S1C
chr12	37000001	38000000	-0.30118	P1S1C
chr12	38000001	39000000	-0.39632	P1S1C
chr12	39000001	40000000	-0.00106	P1S1C
chr12	40000001	41000000	-0.25659	P1S1C
chr12	41000001	42000000	-0.01892	P1S1C
chr12	42000001	43000000	-0.00277	P1S1C
chr12	43000001	44000000	0.021284	P1S1C
chr12	44000001	45000000	-0.0052	P1S1C
chr12	45000001	46000000	-0.20421	P1S1C
chr12	46000001	47000000	-0.01699	P1S1C
chr12	47000001	48000000	0.145949	P1S1C
chr12	48000001	49000000	0.226383	P1S1C
chr12	49000001	50000000	0.413294	P1S1C
chr12	50000001	51000000	0.455053	P1S1C
chr12	51000001	52000000	0.416069	P1S1C
chr12	52000001	53000000	0.130288	P1S1C
chr12	53000001	54000000	0.563938	P1S1C
chr12	54000001	55000000	0.553908	P1S1C
chr12	55000001	56000000	-0.11877	P1S1C
chr12	56000001	57000000	0.713412	P1S1C
chr12	57000001	58000000	0.369767	P1S1C
chr12	58000001	59000000	-0.0753	P1S1C
chr12	59000001	60000000	-0.04072	P1S1C
chr12	60000001	61000000	-0.35142	P1S1C
chr12	61000001	62000000	-0.38183	P1S1C
chr12	62000001	63000000	-0.19183	P1S1C
chr12	63000001	64000000	-0.27177	P1S1C
chr12	64000001	65000000	-0.03897	P1S1C
chr12	65000001	66000000	-0.18739	P1S1C
chr12	66000001	67000000	-0.22784	P1S1C
chr12	67000001	68000000	-0.38773	P1S1C
chr12	68000001	69000000	-0.21685	P1S1C
chr12	69000001	70000000	-0.03873	P1S1C
chr12	70000001	71000000	-0.00487	P1S1C
chr12	71000001	72000000	-0.22316	P1S1C
chr12	72000001	73000000	-0.20206	P1S1C
chr12	73000001	74000000	-0.14629	P1S1C
chr12	74000001	75000000	-0.16212	P1S1C
chr12	75000001	76000000	-0.32388	P1S1C
chr12	76000001	77000000	-0.26309	P1S1C
chr12	77000001	78000000	-0.11464	P1S1C
chr12	78000001	79000000	-0.36875	P1S1C
chr12	79000001	80000000	-0.31364	P1S1C
chr12	80000001	81000000	-0.07874	P1S1C
chr12	81000001	82000000	-0.44185	P1S1C
chr12	82000001	83000000	-0.17006	P1S1C
chr12	83000001	84000000	-0.0339	P1S1C
chr12	84000001	85000000	-0.40817	P1S1C
chr12	85000001	86000000	-0.11012	P1S1C
chr12	86000001	87000000	-0.03369	P1S1C
chr12	87000001	88000000	-0.27177	P1S1C
chr12	88000001	89000000	0.057584	P1S1C
chr12	89000001	90000000	-0.18052	P1S1C
chr12	90000001	91000000	-0.19477	P1S1C
chr12	91000001	92000000	0.026076	P1S1C
chr12	92000001	93000000	0.007925	P1S1C
chr12	93000001	94000000	0.29105	P1S1C
chr12	94000001	95000000	0.016618	P1S1C
chr12	95000001	96000000	0.06867	P1S1C
chr12	96000001	97000000	0.117694	P1S1C
[truncated: 21,361 more rows]

## Sheet: 2.6 Fig. 4c
Sample	Chr	start	end	Reads Count (log2)	Nucleic Acid
P1S3C	2	1	27000001	0.0812	DNA
P1S3C	2	28000001	47000001	0.3147	DNA
P1S3C	2	48000001	88000001	0.1235	DNA
P1S3C	2	89000001	97000001	0.3145	DNA
P1S3C	2	98000001	118000000	-0.4419	DNA
P1S3C	2	119000000	122000000	1.2209	DNA
P1S3C	2	123000000	125000000	-0.1427	DNA
P1S3C	2	126000000	141000000	-0.5577	DNA
P1S3C	2	142000000	207000000	0.3134	DNA
P1S3C	2	208000000	210000000	-0.1716	DNA
P1S3C	2	211000000	243000000	-0.5776	DNA
P1S3C	2	1	27000001	0.660443	RNA
P1S3C	2	28000001	47000001	1.23587	RNA
P1S3C	2	48000001	88000001	0.28118	RNA
P1S3C	2	89000001	97000001	-1.17675	RNA
P1S3C	2	98000001	118000000	-0.732	RNA
P1S3C	2	119000000	122000000	2.6681	RNA
P1S3C	2	123000000	125000000	0	RNA
P1S3C	2	126000000	141000000	-1.0716	RNA
P1S3C	2	142000000	207000000	0.845971	RNA
P1S3C	2	208000000	210000000	1.83327	RNA
P1S3C	2	211000000	243000000	-1.78756	RNA

## Sheet: 2.7 Fig. 4d
Sample	Chr	start	end	Reads Count (log2)	Nucleic Acid
P1S1C	11	1	61000001	0.044	DNA
P1S1C	11	62000001	70000001	1.2096	DNA
P1S1C	11	71000001	76000001	0.4265	DNA
P1S1C	11	77000001	109000000	-0.4309	DNA
P1S1C	11	110000000	135000000	-0.1895	DNA
P1S1C	11	1	61000001	-0.89191	RNA
P1S1C	11	62000001	70000001	0.785199	RNA
P1S1C	11	71000001	76000001	0.213403	RNA
P1S1C	11	77000001	109000000	-1.11192	RNA
P1S1C	11	110000000	135000000	-0.89522	RNA

## Sheet: 2.8 Fig. 4e
Sample	Chr	start	end	Reads Count (log2)	Nucleic Acid
Cancer	18	1	6000001	0.0442	DNA
Cancer	18	7000001	18000001	-0.1996	DNA
Cancer	18	19000001	22000001	0.2507	DNA
Cancer	18	23000001	27000001	0.6825	DNA
Cancer	18	28000001	29000001	0.1236	DNA
Cancer	18	30000001	31000001	-0.1388	DNA
Cancer	18	32000001	78000001	-0.4266	DNA
Cancer	18	1	6000001	0.492518	RNA
Cancer	18	7000001	18000001	-0.4277	RNA
Cancer	18	19000001	22000001	1.63882	RNA
Cancer	18	23000001	27000001	4.34375	RNA
Cancer	18	28000001	29000001	3.93179	RNA
Cancer	18	30000001	31000001	0	RNA
Cancer	18	32000001	78000001	0.449037	RNA

## Sheet: 2.9 Fig. 4f
sample	chr	start	end	DNA	RNA	CopyNumber
P1S1C	1	1	1000000	4.81992	-1.39758	5
P1S1C	1	1000001	2000000	2.40813	-0.80395	2
P1S1C	1	2000001	3000000	2.2228	-1.99258	2
P1S1C	1	3000001	4000000	2.25725	0.074782	2
P1S1C	1	4000001	5000000	1.41803	0	1
P1S1C	1	5000001	6000000	1.4676	1.40599	1
P1S1C	1	6000001	7000000	1.78658	0.071792	2
P1S1C	1	7000001	8000000	1.29446	-0.08195	1
P1S1C	1	8000001	9000000	1.8727	0.823067	2
P1S1C	1	9000001	10000000	2.08953	-0.04087	2
P1S1C	1	10000001	11000000	2.21894	2.09248	2
P1S1C	1	11000001	12000000	2.08126	-0.67943	2
P1S1C	1	12000001	13000000	2.15217	-1.61936	2
P1S1C	1	13000001	14000000	1.84601	1.43251	2
P1S1C	1	14000001	15000000	1.42343	1.01641	1
P1S1C	1	15000001	16000000	1.85649	-0.19736	2
P1S1C	1	16000001	17000000	2.38532	-1.55669	2
P1S1C	1	17000001	18000000	1.94913	-1.14118	2
P1S1C	1	18000001	19000000	1.3308	-5.14294	1
P1S1C	1	19000001	20000000	1.96657	-1.00936	2
P1S1C	1	20000001	21000000	1.40393	-2.34803	1
P1S1C	1	21000001	22000000	2.04645	1.16662	2
P1S1C	1	22000001	23000000	1.86566	-2.01269	2
P1S1C	1	23000001	24000000	1.87599	-0.29923	2
P1S1C	1	24000001	25000000	1.75449	-0.04946	2
P1S1C	1	25000001	26000000	1.4667	-0.28255	1
P1S1C	1	26000001	27000000	1.79919	0.17699	2
P1S1C	1	27000001	28000000	2.61134	0.443626	3
P1S1C	1	28000001	29000000	2.43571	-1.00465	2
P1S1C	1	29000001	30000000	2.19495	-0.44722	2
P1S1C	1	30000001	31000000	1.73274	0	2
P1S1C	1	31000001	32000000	1.99149	-1.06253	2
P1S1C	1	32000001	33000000	1.83123	0.832033	2
P1S1C	1	33000001	34000000	1.61585	0.32015	2
P1S1C	1	34000001	35000000	1.36265	0	1
P1S1C	1	35000001	36000000	1.62254	1.46205	2
P1S1C	1	36000001	37000000	2.03689	-0.95909	2
P1S1C	1	37000001	38000000	1.48461	0.173866	1
P1S1C	1	38000001	39000000	1.84458	-1.3928	2
P1S1C	1	39000001	40000000	2.06727	0.734413	2
P1S1C	1	40000001	41000000	1.5872	1.06537	2
P1S1C	1	41000001	42000000	1.63475	0.18809	2
P1S1C	1	42000001	43000000	1.32347	0.072687	1
P1S1C	1	43000001	44000000	1.65051	0.287016	2
P1S1C	1	44000001	45000000	1.70108	-1.29715	2
P1S1C	1	45000001	46000000	2.19186	-0.12622	2
P1S1C	1	46000001	47000000	1.74476	1.04361	2
P1S1C	1	47000001	48000000	1.69053	0.475604	2
P1S1C	1	48000001	49000000	1.55806	-9.84743	2
P1S1C	1	49000001	50000000	1.40862	-15.4938	1
P1S1C	1	50000001	51000000	1.24711	-0.39339	1
P1S1C	1	51000001	52000000	1.9859	1.90093	2
P1S1C	1	52000001	53000000	2.17641	0.660024	2
P1S1C	1	53000001	54000000	1.79101	-0.45476	2
P1S1C	1	54000001	55000000	1.73904	0.106617	2
P1S1C	1	55000001	56000000	1.87308	0.470262	2
P1S1C	1	56000001	57000000	1.65872	-2.27673	2
P1S1C	1	57000001	58000000	1.49572	-2.64997	1
P1S1C	1	58000001	59000000	1.46056	2.84808	1
P1S1C	1	59000001	60000000	1.71573	1.59271	2
P1S1C	1	60000001	61000000	1.37535	0.063455	1
P1S1C	1	61000001	62000000	1.57189	-2.08733	2
P1S1C	1	62000001	63000000	1.69881	-1.03014	2
P1S1C	1	63000001	64000000	1.63341	4.25521	2
P1S1C	1	64000001	65000000	1.40256	-5.23243	1
P1S1C	1	65000001	66000000	1.52809	0.579949	2
P1S1C	1	66000001	67000000	1.29699	-2.25318	1
P1S1C	1	67000001	68000000	1.74054	0.724289	2
P1S1C	1	68000001	69000000	1.65735	-1.75544	2
P1S1C	1	69000001	70000000	1.60584	0	2
P1S1C	1	70000001	71000000	1.61496	0.451635	2
P1S1C	1	71000001	72000000	1.43599	-1.64323	1
P1S1C	1	72000001	73000000	1.78671	-12.2944	2
P1S1C	1	73000001	74000000	1.3521	0	1
P1S1C	1	74000001	75000000	1.54465	0.729414	2
P1S1C	1	75000001	76000000	1.67603	3.42876	2
P1S1C	1	76000001	77000000	1.5013	-1.54113	2
P1S1C	1	77000001	78000000	1.3781	-6.98311	1
P1S1C	1	78000001	79000000	1.56335	0.41772	2
P1S1C	1	79000001	80000000	1.46097	0.979624	1
P1S1C	1	80000001	81000000	1.28866	0	1
P1S1C	1	81000001	82000000	1.46051	0	1
P1S1C	1	82000001	83000000	1.42593	2.69393	1
P1S1C	1	83000001	84000000	1.32715	0	1
P1S1C	1	84000001	85000000	1.73173	-1.25363	2
P1S1C	1	85000001	86000000	1.84263	-0.95865	2
P1S1C	1	86000001	87000000	1.74533	2.03683	2
P1S1C	1	87000001	88000000	1.51997	0.844965	2
P1S1C	1	88000001	89000000	1.65099	0	2
P1S1C	1	89000001	90000000	1.82946	1.43411	2
P1S1C	1	90000001	91000000	1.67487	1.44447	2
P1S1C	1	91000001	92000000	1.58354	0.00586	2
P1S1C	1	92000001	93000000	1.6735	-1.03755	2
P1S1C	1	93000001	94000000	2.00967	0.676927	2
P1S1C	1	94000001	95000000	1.95695	-0.31917	2
P1S1C	1	95000001	96000000	1.63373	-3.01254	2
P1S1C	1	96000001	97000000	1.35365	0	1
P1S1C	1	97000001	98000000	1.41258	-4.81252	1
P1S1C	1	98000001	99000000	1.49891	0	1
P1S1C	1	99000001	100000000	1.38487	1.85574	1
P1S1C	1	100000000	101000000	1.88073	-0.67087	2
P1S1C	1	101000000	102000000	1.60154	0.886311	2
P1S1C	1	102000000	103000000	1.07872	0	1
P1S1C	1	103000000	104000000	0.963105	0	1
P1S1C	1	104000000	105000000	1.26339	-12.5554	1
P1S1C	1	105000000	106000000	1.55819	0	2
P1S1C	1	106000000	107000000	1.4537	0	1
P1S1C	1	107000000	108000000	1.29841	13.1275	1
P1S1C	1	108000000	109000000	1.70077	0.098881	2
P1S1C	1	109000000	110000000	1.90971	0.890158	2
P1S1C	1	110000000	111000000	1.7152	1.92151	2
P1S1C	1	111000000	112000000	1.58431	-0.34901	2
P1S1C	1	112000000	113000000	1.38966	-0.48987	1
P1S1C	1	113000000	114000000	2.26809	0.993391	2
P1S1C	1	114000000	115000000	1.71363	-2.50704	2
P1S1C	1	115000000	116000000	1.78654	-0.36423	2
P1S1C	1	116000000	117000000	1.81535	0.443194	2
P1S1C	1	117000000	118000000	2.13074	-0.32608	2
P1S1C	1	118000000	119000000	1.61611	1.13915	2
P1S1C	1	119000000	120000000	1.70641	-2.02329	2
P1S1C	1	120000000	121000000	1.86957	-0.32253	2
P1S1C	1	121000000	122000000	2.15852	0	2
P1S1C	1	142000000	143000000	1.93423	0	2
P1S1C	1	143000000	144000000	1.85364	4.55262	2
P1S1C	1	144000000	145000000	2.62131	-7.92868	3
P1S1C	1	145000000	146000000	2.51476	-1.92295	3
P1S1C	1	146000000	147000000	2.04522	-0.1647	2
P1S1C	1	147000000	148000000	2.6292	-10.7771	3
P1S1C	1	148000000	149000000	2.06906	-3.60731	2
P1S1C	1	149000000	150000000	2.11694	0.887988	2
P1S1C	1	150000000	151000000	2.80011	0.351746	3
P1S1C	1	151000000	152000000	3.21787	0.165077	3
P1S1C	1	152000000	153000000	2.00868	1.1508	2
P1S1C	1	153000000	154000000	2.46433	0.079636	2
P1S1C	1	154000000	155000000	2.13159	-0.03063	2
P1S1C	1	155000000	156000000	3.70311	0.084024	4
P1S1C	1	156000000	157000000	3.244	0.453722	3
P1S1C	1	157000000	158000000	1.85402	-8.99742	2
P1S1C	1	158000000	159000000	2.03983	3.22694	2
P1S1C	1	159000000	160000000	2.00542	0.743701	2
P1S1C	1	160000000	161000000	2.36456	-1.76716	2
P1S1C	1	161000000	162000000	2.37111	-0.14813	2
P1S1C	1	162000000	163000000	2.3688	1.77837	2
P1S1C	1	163000000	164000000	1.8961	1.60101	2
P1S1C	1	164000000	165000000	1.99897	-1.32686	2
P1S1C	1	165000000	166000000	2.24189	-0.3117	2
P1S1C	1	166000000	167000000	2.17413	0.913176	2
P1S1C	1	167000000	168000000	2.29169	-0.08922	2
P1S1C	1	168000000	169000000	2.08908	-0.94832	2
P1S1C	1	169000000	170000000	1.92925	1.13662	2
P1S1C	1	170000000	171000000	1.94087	-0.83491	2
P1S1C	1	171000000	172000000	1.93367	-0.1567	2
P1S1C	1	172000000	173000000	2.2762	-8.32883	2
P1S1C	1	173000000	174000000	2.01572	1.3278	2
P1S1C	1	174000000	175000000	2.08577	0.712834	2
P1S1C	1	175000000	176000000	2.37528	0.527153	2
P1S1C	1	176000000	177000000	1.98785	0.545361	2
P1S1C	1	177000000	178000000	1.86428	-1.99029	2
P1S1C	1	178000000	179000000	2.21968	-0.42986	2
P1S1C	1	179000000	180000000	2.79141	1.05654	3
P1S1C	1	180000000	181000000	2.57805	2.44807	3
P1S1C	1	181000000	182000000	2.37458	-0.89844	2
P1S1C	1	182000000	183000000	2.66873	0.946825	3
P1S1C	1	183000000	184000000	2.64961	1.26227	3
P1S1C	1	184000000	185000000	2.93219	1.71505	3
P1S1C	1	185000000	186000000	3.1778	0.966624	3
P1S1C	1	186000000	187000000	2.12738	3.0969	2
P1S1C	1	187000000	188000000	1.8903	0	2
P1S1C	1	188000000	189000000	2.43099	0	2
P1S1C	1	189000000	190000000	2.6245	0	3
P1S1C	1	190000000	191000000	1.7725	0	2
P1S1C	1	191000000	192000000	2.08629	0	2
P1S1C	1	192000000	193000000	2.66455	1.22219	3
P1S1C	1	193000000	194000000	2.48505	1.74608	2
P1S1C	1	194000000	195000000	2.14267	0	2
P1S1C	1	195000000	196000000	1.95633	0	2
P1S1C	1	196000000	197000000	2.30733	-7.58358	2
P1S1C	1	197000000	198000000	3.02571	3.14777	3
P1S1C	1	198000000	199000000	2.26212	-9.85756	2
P1S1C	1	199000000	200000000	2.40808	0	2
P1S1C	1	200000000	201000000	2.47145	0.676537	2
P1S1C	1	201000000	202000000	4.08443	-0.38382	4
P1S1C	1	202000000	203000000	3.00262	-0.04512	3
P1S1C	1	203000000	204000000	3.8137	-1.33116	4
P1S1C	1	204000000	205000000	3.03366	1.18131	3
P1S1C	1	205000000	206000000	3.61956	2.21779	4
P1S1C	1	206000000	207000000	3.77795	0.568111	4
P1S1C	1	207000000	208000000	3.24413	-0.96625	3
P1S1C	1	208000000	209000000	2.48683	-4.29903	2
P1S1C	1	209000000	210000000	3.19371	1.52328	3
P1S1C	1	210000000	211000000	2.97926	7.05595	3
P1S1C	1	211000000	212000000	3.00046	0.657709	3
P1S1C	1	212000000	213000000	3.1345	0.511408	3
P1S1C	1	213000000	214000000	2.44249	1.68955	2
P1S1C	1	214000000	215000000	2.25666	6.7029	2
P1S1C	1	215000000	216000000	2.3837	5.18199	2
P1S1C	1	216000000	217000000	2.10841	-11.1404	2
P1S1C	1	217000000	218000000	2.28207	2.75547	2
P1S1C	1	218000000	219000000	2.73076	4.21166	3
P1S1C	1	219000000	220000000	2.6446	1.17559	3
P1S1C	1	220000000	221000000	3.17438	2.39422	3
P1S1C	1	221000000	222000000	2.50498	1.31149	3
P1S1C	1	222000000	223000000	2.78707	0.701449	3
P1S1C	1	223000000	224000000	2.76699	0.49293	3
P1S1C	1	224000000	225000000	3.54725	3.1361	4
P1S1C	1	225000000	226000000	3.37237	2.03628	3
P1S1C	1	226000000	227000000	3.54675	1.83145	4
P1S1C	1	227000000	228000000	3.73958	-3.82099	4
P1S1C	1	228000000	229000000	3.00224	-0.00047	3
P1S1C	1	229000000	230000000	2.73021	-9.45605	3
P1S1C	1	230000000	231000000	2.30329	-1.42253	2
P1S1C	1	231000000	232000000	2.84232	1.33394	3
P1S1C	1	232000000	233000000	2.54735	-0.65441	3
P1S1C	1	233000000	234000000	2.75332	4.0333	3
P1S1C	1	234000000	235000000	2.82933	2.09528	3
P1S1C	1	235000000	236000000	3.62738	1.98499	4
P1S1C	1	236000000	237000000	3.36805	-3.27267	3
P1S1C	1	237000000	238000000	2.41707	2.07361	2
P1S1C	1	238000000	239000000	2.57275	13.3776	3
P1S1C	1	239000000	240000000	2.64397	1.45377	3
P1S1C	1	240000000	241000000	2.65248	1.29181	3
P1S1C	1	241000000	242000000	2.94823	1.007	3
P1S1C	1	242000000	243000000	3.01139	1.99986	3
P1S1C	1	243000000	244000000	2.72929	4.14461	3
P1S1C	1	244000000	245000000	3.07759	3.04894	3
P1S1C	1	245000000	246000000	3.202	1.69459	3
P1S1C	1	246000000	247000000	2.95766	2.6275	3
P1S1C	1	247000000	248000000	2.45029	3.45811	2
P1S1C	1	248000000	249000000	2.52912	-8.8219	3
P1S1C	1	249000000	250000000	2.87873	-1.52962	3
P1S1C	2	1	1000000	2.14529	2.4741	2
P1S1C	2	1000001	2000000	2.24524	-10.6263	2
P1S1C	2	2000001	3000000	1.81478	-8.67003	2
P1S1C	2	3000001	4000000	2.36404	0.96205	2
P1S1C	2	4000001	5000000	1.74066	0	2
P1S1C	2	5000001	6000000	1.92146	0	2
P1S1C	2	6000001	7000000	1.64561	-11.2645	2
P1S1C	2	7000001	8000000	2.10534	-11.448	2
P1S1C	2	8000001	9000000	2.07363	1.01923	2
P1S1C	2	9000001	10000000	2.57334	2.49738	3
P1S1C	2	10000001	11000000	2.73976	4.21412	3
P1S1C	2	11000001	12000000	2.12217	-1.24411	2
P1S1C	2	12000001	13000000	1.72285	3.52463	2
P1S1C	2	13000001	14000000	1.6979	0	2
P1S1C	2	14000001	15000000	1.99811	3.69226	2
P1S1C	2	15000001	16000000	2.03485	2.50678	2
P1S1C	2	16000001	17000000	1.80149	-12.4458	2
P1S1C	2	17000001	18000000	2.14156	5.45632	2
P1S1C	2	18000001	19000000	1.82617	0.656396	2
P1S1C	2	19000001	20000000	1.86215	-14.4161	2
P1S1C	2	20000001	21000000	2.44453	1.80965	2
P1S1C	2	21000001	22000000	1.88223	13.6624	2
P1S1C	2	22000001	23000000	1.65171	0	2
P1S1C	2	23000001	24000000	2.2877	1.02795	2
P1S1C	2	24000001	25000000	2.18888	0.608969	2
P1S1C	2	25000001	26000000	2.6771	-0.65117	3
P1S1C	2	26000001	27000000	2.61136	0.287321	3
P1S1C	2	27000001	28000000	2.76024	0.232457	3
P1S1C	2	28000001	29000000	2.62058	-0.03178	3
P1S1C	2	29000001	30000000	2.24815	0.625921	2
P1S1C	2	30000001	31000000	2.39642	1.30028	2
P1S1C	2	31000001	32000000	2.08717	1.45152	2
P1S1C	2	32000001	33000000	2.82335	4.7284	3
P1S1C	2	33000001	34000000	1.93292	0.510479	2
P1S1C	2	34000001	35000000	1.82054	0	2
P1S1C	2	35000001	36000000	2.00144	0	2
P1S1C	2	36000001	37000000	1.90465	-2.13103	2
P1S1C	2	37000001	38000000	2.29107	-0.5026	2
P1S1C	2	38000001	39000000	1.9833	2.41709	2
P1S1C	2	39000001	40000000	2.16196	1.97447	2
P1S1C	2	40000001	41000000	1.88682	0.349163	2
P1S1C	2	41000001	42000000	2.0389	0	2
P1S1C	2	42000001	43000000	2.32271	2.12104	2
P1S1C	2	43000001	44000000	2.19474	0.02699	2
P1S1C	2	44000001	45000000	2.55285	1.39127	3
P1S1C	2	45000001	46000000	2.6846	1.36374	3
P1S1C	2	46000001	47000000	2.62046	1.27832	3
P1S1C	2	47000001	48000000	2.72089	1.80205	3
P1S1C	2	48000001	49000000	2.20878	1.55895	2
P1S1C	2	49000001	50000000	1.79968	0	2
P1S1C	2	50000001	51000000	1.62993	0	2
P1S1C	2	51000001	52000000	1.61282	0	2
P1S1C	2	52000001	53000000	1.83318	0	2
P1S1C	2	53000001	54000000	1.92867	3.38399	2
P1S1C	2	54000001	55000000	2.70817	-0.65842	3
P1S1C	2	55000001	56000000	2.56998	1.50653	3
P1S1C	2	56000001	57000000	1.81429	0.766685	2
P1S1C	2	57000001	58000000	2.16836	0	2
P1S1C	2	58000001	59000000	2.02415	1.9443	2
P1S1C	2	59000001	60000000	1.75241	0	2
P1S1C	2	60000001	61000000	2.34138	2.32668	2
P1S1C	2	61000001	62000000	2.43789	0.175468	2
P1S1C	2	62000001	63000000	2.28086	1.56719	2
P1S1C	2	63000001	64000000	2.16689	0.248215	2
P1S1C	2	64000001	65000000	2.54368	-0.42509	3
P1S1C	2	65000001	66000000	2.43053	2.7498	2
P1S1C	2	66000001	67000000	1.97919	-1.10054	2
P1S1C	2	67000001	68000000	1.93138	-1.70916	2
P1S1C	2	68000001	69000000	1.85117	2.86275	2
P1S1C	2	69000001	70000000	2.36499	0.809922	2
P1S1C	2	70000001	71000000	2.96683	1.05386	3
P1S1C	2	71000001	72000000	2.5484	-0.92799	3
P1S1C	2	72000001	73000000	1.98751	-11.5491	2
P1S1C	2	73000001	74000000	2.60635	0.157873	3
P1S1C	2	74000001	75000000	2.56791	-0.29343	3
P1S1C	2	75000001	76000000	2.28401	-0.1939	2
P1S1C	2	76000001	77000000	1.9105	0	2
P1S1C	2	77000001	78000000	1.76453	0	2
P1S1C	2	78000001	79000000	2.02501	0	2
P1S1C	2	79000001	80000000	1.56644	0	2
P1S1C	2	80000001	81000000	2.17887	0	2
P1S1C	2	81000001	82000000	1.82431	0	2
P1S1C	2	82000001	83000000	1.50381	0	2
P1S1C	2	83000001	84000000	2.00744	0	2
P1S1C	2	84000001	85000000	2.12475	0.172183	2
P1S1C	2	85000001	86000000	2.45685	1.22555	2
P1S1C	2	86000001	87000000	2.1097	0.819818	2
P1S1C	2	87000001	88000000	2.14266	-0.4861	2
P1S1C	2	88000001	89000000	2.07986	-0.87542	2
P1S1C	2	89000001	90000000	2.79598	0.783162	3
P1S1C	2	90000001	91000000	1.90746	0	2
P1S1C	2	91000001	92000000	2.18737	2.83221	2
P1S1C	2	92000001	93000000	1.59556	0	2
P1S1C	2	95000001	96000000	2.7853	-2.94777	3
P1S1C	2	96000001	97000000	2.82533	1.17103	3
P1S1C	2	97000001	98000000	2.42678	-1.13055	2
P1S1C	2	98000001	99000000	1.88472	-0.61742	2
P1S1C	2	99000001	100000000	1.54601	0.167596	2
P1S1C	2	100000000	101000000	1.34492	0.012695	1
P1S1C	2	101000000	102000000	1.59561	0.311466	2
P1S1C	2	102000000	103000000	1.44947	0.538691	1
P1S1C	2	103000000	104000000	1.31401	-3.42266	1
P1S1C	2	104000000	105000000	1.23024	0	1
P1S1C	2	105000000	106000000	1.5311	-0.32114	2
P1S1C	2	106000000	107000000	1.4057	-0.44063	1
P1S1C	2	107000000	108000000	1.31053	-6.70633	1
P1S1C	2	108000000	109000000	1.37854	0	1
P1S1C	2	109000000	110000000	1.69418	1.41341	2
P1S1C	2	110000000	111000000	1.5845	0.713643	2
P1S1C	2	111000000	112000000	1.44598	0.381197	1
P1S1C	2	112000000	113000000	1.90608	0.237383	2
P1S1C	2	113000000	114000000	1.49181	-2.48552	1
P1S1C	2	114000000	115000000	1.62364	2.85907	2
P1S1C	2	115000000	116000000	1.35179	0	1
P1S1C	2	116000000	117000000	1.47675	0	1
P1S1C	2	117000000	118000000	1.32932	0	1
P1S1C	2	118000000	119000000	1.48764	2.85414	1
P1S1C	2	119000000	120000000	3.50469	-1.58854	4
P1S1C	2	120000000	121000000	3.52591	1.54566	4
P1S1C	2	121000000	122000000	5.3806	4.95191	5
P1S1C	2	122000000	123000000	6.34132	3.78243	6
P1S1C	2	123000000	124000000	1.82696	0	2
P1S1C	2	124000000	125000000	1.23526	0	1
P1S1C	2	125000000	126000000	1.15131	0	1
P1S1C	2	126000000	127000000	1.13843	0	1
P1S1C	2	127000000	128000000	1.25832	-5.83635	1
P1S1C	2	128000000	129000000	2.05771	-0.19347	2
P1S1C	2	129000000	130000000	1.68084	-0.27169	2
P1S1C	2	130000000	131000000	1.43378	0.270338	1
P1S1C	2	131000000	132000000	1.77863	-0.65424	2
P1S1C	2	132000000	133000000	1.51653	0.438655	2
P1S1C	2	133000000	134000000	1.55874	9.56898	2
P1S1C	2	134000000	135000000	1.18955	11.1517	1
P1S1C	2	135000000	136000000	1.44084	0.124838	1
P1S1C	2	136000000	137000000	1.46931	2.14111	1
P1S1C	2	137000000	138000000	1.77262	0	2
P1S1C	2	138000000	139000000	1.37007	-0.73078	1
P1S1C	2	139000000	140000000	1.199	1.67841	1
P1S1C	2	140000000	141000000	1.2599	-7.83415	1
P1S1C	2	141000000	142000000	1.39642	0	1
P1S1C	2	142000000	143000000	1.8128	-7.83415	2
P1S1C	2	143000000	144000000	2.07282	0	2
P1S1C	2	144000000	145000000	1.78493	4.16577	2
P1S1C	2	145000000	146000000	1.95532	3.19642	2
P1S1C	2	146000000	147000000	1.73587	0	2
P1S1C	2	147000000	148000000	1.52917	0	2
P1S1C	2	148000000	149000000	2.1801	0.101366	2
P1S1C	2	149000000	150000000	2.06834	3.78926	2
P1S1C	2	150000000	151000000	2.0289	0.546232	2
P1S1C	2	151000000	152000000	2.15456	-3.01801	2
P1S1C	2	152000000	153000000	2.05055	0.91789	2
P1S1C	2	153000000	154000000	2.359	0.517191	2
P1S1C	2	154000000	155000000	2.07254	3.97481	2
P1S1C	2	155000000	156000000	1.86866	-5.30305	2
P1S1C	2	156000000	157000000	2.07691	0	2
P1S1C	2	157000000	158000000	1.92416	1.4391	2
P1S1C	2	158000000	159000000	2.20137	5.62524	2
P1S1C	2	159000000	160000000	2.59599	4.04131	3
P1S1C	2	160000000	161000000	2.4041	0.550561	2
P1S1C	2	161000000	162000000	2.35116	2.22389	2
P1S1C	2	162000000	163000000	1.81587	1.91714	2
P1S1C	2	163000000	164000000	1.93026	1.59283	2
P1S1C	2	164000000	165000000	2.05925	0	2
P1S1C	2	165000000	166000000	2.35034	3.60853	2
P1S1C	2	166000000	167000000	1.99154	5.42432	2
P1S1C	2	167000000	168000000	2.22619	-3.0607	2
P1S1C	2	168000000	169000000	1.6826	-3.48154	2
P1S1C	2	169000000	170000000	2.20754	1.34977	2
P1S1C	2	170000000	171000000	2.86836	-1.36577	3
P1S1C	2	171000000	172000000	2.42611	2.21781	2
P1S1C	2	172000000	173000000	2.70662	1.72145	3
P1S1C	2	173000000	174000000	2.30511	0.221743	2
P1S1C	2	174000000	175000000	2.3305	1.63367	2
P1S1C	2	175000000	176000000	2.26391	1.59963	2
P1S1C	2	176000000	177000000	2.28556	0.818582	2
P1S1C	2	177000000	178000000	2.31588	0.223275	2
P1S1C	2	178000000	179000000	2.4691	3.13128	2
P1S1C	2	179000000	180000000	1.71255	0.457749	2
P1S1C	2	180000000	181000000	1.83734	0.365571	2
P1S1C	2	181000000	182000000	1.96987	1.28221	2
P1S1C	2	182000000	183000000	1.89078	0.563487	2
P1S1C	2	183000000	184000000	2.12464	-0.02583	2
P1S1C	2	184000000	185000000	1.89865	14.5593	2
P1S1C	2	185000000	186000000	1.70883	0	2
P1S1C	2	186000000	187000000	1.79605	0	2
P1S1C	2	187000000	188000000	2.13077	1.14277	2
P1S1C	2	188000000	189000000	1.83466	-1.18711	2
P1S1C	2	189000000	190000000	1.90379	-3.65241	2
P1S1C	2	190000000	191000000	1.93846	-0.15785	2
P1S1C	2	191000000	192000000	1.95424	0.246157	2
P1S1C	2	192000000	193000000	2.12343	2.88818	2
P1S1C	2	193000000	194000000	2.00728	-8.58507	2
P1S1C	2	194000000	195000000	1.5541	0	2
P1S1C	2	195000000	196000000	2.14615	0	2
P1S1C	2	196000000	197000000	2.03101	-0.06696	2
P1S1C	2	197000000	198000000	2.38291	0.252881	2
P1S1C	2	198000000	199000000	2.03442	1.75414	2
P1S1C	2	199000000	200000000	2.04187	-5.04934	2
P1S1C	2	200000000	201000000	2.0225	1.08625	2
P1S1C	2	201000000	202000000	1.94237	0.630047	2
P1S1C	2	202000000	203000000	1.9557	0.062813	2
P1S1C	2	203000000	204000000	2.73272	3.28316	3
P1S1C	2	204000000	205000000	1.99805	1.38331	2
P1S1C	2	205000000	206000000	1.82998	-7.92399	2
P1S1C	2	206000000	207000000	2.0939	2.838	2
P1S1C	2	207000000	208000000	2.42887	-0.0826	2
P1S1C	2	208000000	209000000	1.68451	2.57613	2
P1S1C	2	209000000	210000000	1.44027	1.50747	1
P1S1C	2	210000000	211000000	1.43605	1.98708	1
P1S1C	2	211000000	212000000	1.52808	-9.26698	2
P1S1C	2	212000000	213000000	1.03882	-9.851	1
P1S1C	2	213000000	214000000	1.56065	-9.36085	2
P1S1C	2	214000000	215000000	1.39498	5.61064	1
P1S1C	2	215000000	216000000	1.37383	6.09458	1
P1S1C	2	216000000	217000000	1.35555	0.554284	1
P1S1C	2	217000000	218000000	1.85116	-0.1708	2
P1S1C	2	218000000	219000000	2.04353	-11.2439	2
P1S1C	2	219000000	220000000	1.81562	-0.5092	2
P1S1C	2	220000000	221000000	1.38923	-4.4082	1
P1S1C	2	221000000	222000000	1.51691	0	2
P1S1C	2	222000000	223000000	1.45738	5.85865	1
P1S1C	2	223000000	224000000	1.98516	2.93805	2
P1S1C	2	224000000	225000000	1.85858	2.5293	2
P1S1C	2	225000000	226000000	1.44715	1.43262	1
P1S1C	2	226000000	227000000	1.44956	0	1
P1S1C	2	227000000	228000000	1.40881	0.984708	1
P1S1C	2	228000000	229000000	1.67088	0.803243	2
P1S1C	2	229000000	230000000	1.64214	-6.6803	2
P1S1C	2	230000000	231000000	1.47344	-3.2283	1
P1S1C	2	231000000	232000000	1.43622	-0.23577	1
P1S1C	2	232000000	233000000	1.87439	2.42457	2
P1S1C	2	233000000	234000000	1.59542	-0.16148	2
P1S1C	2	234000000	235000000	1.70647	3.73494	2
P1S1C	2	235000000	236000000	1.35822	0.763619	1
P1S1C	2	236000000	237000000	1.3776	-1.85096	1
P1S1C	2	237000000	238000000	1.92633	0.416251	2
P1S1C	2	238000000	239000000	1.59031	-2.56689	2
P1S1C	2	239000000	240000000	1.58138	-0.43774	2
P1S1C	2	240000000	241000000	1.84652	-3.08488	2
P1S1C	2	241000000	242000000	1.75106	-0.32439	2
P1S1C	2	242000000	243000000	2.244	-0.49903	2
P1S1C	2	243000000	244000000	2.2448	-9.00599	2
P1S1C	3	1	1000000	1.38017	10.7775	1
P1S1C	3	1000001	2000000	1.33119	0	1
P1S1C	3	2000001	3000000	1.18355	9.28703	1
P1S1C	3	3000001	4000000	1.56728	-0.57924	2
P1S1C	3	4000001	5000000	1.46728	-2.8197	1
P1S1C	3	5000001	6000000	1.97709	1.45949	2
P1S1C	3	6000001	7000000	1.68658	0	2
P1S1C	3	7000001	8000000	1.25475	0	1
P1S1C	3	8000001	9000000	1.54706	-2.26272	2
P1S1C	3	9000001	10000000	1.82659	-0.04563	2
P1S1C	3	10000001	11000000	1.6176	0.839677	2
P1S1C	3	11000001	12000000	1.62147	3.50035	2
P1S1C	3	12000001	13000000	1.79632	-0.23134	2
P1S1C	3	13000001	14000000	1.7371	-0.44672	2
P1S1C	3	14000001	15000000	2.11389	2.06014	2
P1S1C	3	15000001	16000000	1.95766	0.527573	2
P1S1C	3	16000001	17000000	1.65107	-1.8384	2
P1S1C	3	17000001	18000000	1.50993	1.94678	2
P1S1C	3	18000001	19000000	1.54619	-14.3604	2
P1S1C	3	19000001	20000000	1.22297	1.20839	1
P1S1C	3	20000001	21000000	1.69107	1.01455	2
P1S1C	3	21000001	22000000	1.56995	-9.55163	2
P1S1C	3	22000001	23000000	1.43352	0	1
P1S1C	3	23000001	24000000	1.55638	1.21805	2
P1S1C	3	24000001	25000000	1.5961	-0.74912	2
P1S1C	3	25000001	26000000	1.53081	0.53719	2
P1S1C	3	26000001	27000000	1.40342	0	1
P1S1C	3	27000001	28000000	2.12387	1.84766	2
P1S1C	3	28000001	29000000	1.43698	-0.44929	1
P1S1C	3	29000001	30000000	1.54399	-0.07465	2
P1S1C	3	30000001	31000000	1.36307	-4.03807	1
P1S1C	3	31000001	32000000	1.71033	0.619825	2
P1S1C	3	32000001	33000000	1.62473	1.39889	2
P1S1C	3	33000001	34000000	2.12986	1.82944	2
P1S1C	3	34000001	35000000	1.40076	0	1
P1S1C	3	35000001	36000000	1.30465	-14.617	1
P1S1C	3	36000001	37000000	1.50888	-7.4353	2
P1S1C	3	37000001	38000000	1.99988	0.725127	2
P1S1C	3	38000001	39000000	1.54449	0.471386	2
P1S1C	3	39000001	40000000	1.49209	1.79127	1
P1S1C	3	40000001	41000000	1.65847	0.706694	2
P1S1C	3	41000001	42000000	1.64984	1.81825	2
P1S1C	3	42000001	43000000	1.59753	-0.00887	2
P1S1C	3	43000001	44000000	1.38018	0.286377	1
P1S1C	3	44000001	45000000	1.59779	0.777195	2
P1S1C	3	45000001	46000000	1.84042	0.095161	2
P1S1C	3	46000001	47000000	1.40695	-2.59154	1
P1S1C	3	47000001	48000000	2.19297	-0.15769	2
P1S1C	3	48000001	49000000	2.11606	0.36808	2
P1S1C	3	49000001	50000000	2.35174	-0.35583	2
P1S1C	3	50000001	51000000	1.85994	-0.95626	2
P1S1C	3	51000001	52000000	2.0047	1.08484	2
P1S1C	3	52000001	53000000	2.05171	-0.58663	2
P1S1C	3	53000001	54000000	2.00124	2.34119	2
P1S1C	3	54000001	55000000	1.68233	-4.03965	2
P1S1C	3	55000001	56000000	1.73076	4.71304	2
P1S1C	3	56000001	57000000	1.58158	2.16575	2
P1S1C	3	57000001	58000000	2.30277	1.87378	2
P1S1C	3	58000001	59000000	1.92656	-2.53841	2
P1S1C	3	59000001	60000000	1.74812	5.68037	2
P1S1C	3	60000001	61000000	1.81408	0	2
P1S1C	3	61000001	62000000	1.58257	0	2
P1S1C	3	62000001	63000000	1.38726	-10.7302	1
P1S1C	3	63000001	64000000	1.47535	1.20868	1
P1S1C	3	64000001	65000000	1.49202	0.801627	1
P1S1C	3	65000001	66000000	1.56478	-0.23921	2
P1S1C	3	66000001	67000000	1.86948	-0.08915	2
P1S1C	3	67000001	68000000	1.48367	-1.61374	1
P1S1C	3	68000001	69000000	1.35469	0	1
P1S1C	3	69000001	70000000	1.4234	-0.54923	1
P1S1C	3	70000001	71000000	1.18555	-12.6146	1
P1S1C	3	71000001	72000000	1.44528	-3.92147	1
P1S1C	3	72000001	73000000	1.59384	1.19742	2
P1S1C	3	73000001	74000000	1.55802	3.71451	2
P1S1C	3	74000001	75000000	1.20748	0	1
P1S1C	3	75000001	76000000	1.34964	2.26608	1
P1S1C	3	76000001	77000000	1.58844	0	2
P1S1C	3	77000001	78000000	1.38107	0	1
P1S1C	3	78000001	79000000	1.53561	-10.7608	2
P1S1C	3	79000001	80000000	1.51346	-10.7608	2
P1S1C	3	80000001	81000000	1.29884	0	1
P1S1C	3	81000001	82000000	1.21385	0.132964	1
P1S1C	3	82000001	83000000	1.3863	0	1
P1S1C	3	83000001	84000000	1.55594	0	2
P1S1C	3	84000001	85000000	1.45242	0	1
P1S1C	3	85000001	86000000	1.41112	0	1
P1S1C	3	86000001	87000000	1.52295	0	2
P1S1C	3	87000001	88000000	1.54442	1.6456	2
P1S1C	3	88000001	89000000	1.23991	-0.63832	1
P1S1C	3	89000001	90000000	1.3276	0	1
P1S1C	3	90000001	91000000	1.58669	0	2
P1S1C	3	93000001	94000000	3.06839	3.01968	3
P1S1C	3	94000001	95000000	3.31153	0	3
P1S1C	3	95000001	96000000	3.3446	0	3
P1S1C	3	96000001	97000000	3.15153	9.81399	3
P1S1C	3	97000001	98000000	3.44285	0.186191	3
P1S1C	3	98000001	99000000	3.59298	3.36057	4
P1S1C	3	99000001	100000000	3.44701	3.69569	3
P1S1C	3	100000000	101000000	3.31903	2.62982	3
P1S1C	3	101000000	102000000	4.06099	1.91356	4
P1S1C	3	102000000	103000000	3.31487	0	3
P1S1C	3	103000000	104000000	3.17183	0	3
P1S1C	3	104000000	105000000	3.16165	0	3
P1S1C	3	105000000	106000000	3.39957	2.06882	3
P1S1C	3	106000000	107000000	3.41913	-10.8368	3
P1S1C	3	107000000	108000000	3.69221	3.07474	4
P1S1C	3	108000000	109000000	3.57135	-1.7577	4
P1S1C	3	109000000	110000000	3.56223	0	4
P1S1C	3	110000000	111000000	3.29807	-11.5328	3
P1S1C	3	111000000	112000000	3.92156	3.15178	4
P1S1C	3	112000000	113000000	3.96121	2.43909	4
P1S1C	3	113000000	114000000	3.80327	1.40875	4
P1S1C	3	114000000	115000000	3.67641	-11.2979	4
P1S1C	3	115000000	116000000	3.43018	-7.30379	3
P1S1C	3	116000000	117000000	3.35515	0	3
P1S1C	3	117000000	118000000	3.26296	0	3
P1S1C	3	118000000	119000000	3.67526	5.81567	4
P1S1C	3	119000000	120000000	4.0896	1.78326	4
P1S1C	3	120000000	121000000	4.41432	1.88394	4
P1S1C	3	121000000	122000000	4.41819	0.826294	4
P1S1C	3	122000000	123000000	4.65458	2.32247	5
P1S1C	3	123000000	124000000	3.78549	2.74274	4
P1S1C	3	124000000	125000000	4.50329	1.31272	5
P1S1C	3	125000000	126000000	4.56757	1.97692	5
P1S1C	3	126000000	127000000	4.37432	1.49477	4
P1S1C	3	127000000	128000000	4.4534	0.637153	4
P1S1C	3	128000000	129000000	5.46404	2.31209	5
P1S1C	3	129000000	130000000	4.33319	3.95653	4
P1S1C	3	130000000	131000000	3.64081	4.75737	4
P1S1C	3	131000000	132000000	3.29967	2.65815	3
P1S1C	3	132000000	133000000	3.6692	1.3196	4
P1S1C	3	133000000	134000000	4.07251	1.69865	4
P1S1C	3	134000000	135000000	4.12476	0.976582	4
P1S1C	3	135000000	136000000	4.70052	0.919642	5
P1S1C	3	136000000	137000000	4.42169	2.35546	4
P1S1C	3	137000000	138000000	4.00387	2.74812	4
P1S1C	3	138000000	139000000	3.87094	1.76517	4
P1S1C	3	139000000	140000000	3.62813	3.6899	4
P1S1C	3	140000000	141000000	3.69538	2.39205	4
P1S1C	3	141000000	142000000	4.10337	3.42555	4
P1S1C	3	142000000	143000000	4.08827	2.50084	4
P1S1C	3	143000000	144000000	4.25167	3.81405	4
P1S1C	3	144000000	145000000	4.30168	0	4
P1S1C	3	145000000	146000000	3.83285	5.22314	4
P1S1C	3	146000000	147000000	3.59882	2.15857	4
P1S1C	3	147000000	148000000	3.53338	9.27984	4
P1S1C	3	148000000	149000000	3.91139	-2.33049	4
P1S1C	3	149000000	150000000	4.03102	3.62399	4
P1S1C	3	150000000	151000000	4.61001	3.44326	5
P1S1C	3	151000000	152000000	4.59057	0.826667	5
P1S1C	3	152000000	153000000	4.42582	1.3505	4
P1S1C	3	153000000	154000000	4.50658	0.198613	5
P1S1C	3	154000000	155000000	3.91031	-0.83665	4
P1S1C	3	155000000	156000000	3.83587	-1.87748	4
P1S1C	3	156000000	157000000	4.02523	1.73517	4
P1S1C	3	157000000	158000000	3.40596	6.33497	3
P1S1C	3	158000000	159000000	3.66895	2.4046	4
P1S1C	3	159000000	160000000	3.68681	1.72383	4
P1S1C	3	160000000	161000000	4.62242	3.83138	5
P1S1C	3	161000000	162000000	4.46133	3.3538	4
P1S1C	3	162000000	163000000	3.91073	0	4
P1S1C	3	163000000	164000000	4.22689	0	4
P1S1C	3	164000000	165000000	3.89685	0	4
P1S1C	3	165000000	166000000	3.61513	0	4
P1S1C	3	166000000	167000000	3.62463	0	4
P1S1C	3	167000000	168000000	3.41163	6.51588	3
P1S1C	3	168000000	169000000	3.56027	2.78197	4
P1S1C	3	169000000	170000000	4.12076	3.71765	4
P1S1C	3	170000000	171000000	3.74345	4.94082	4
P1S1C	3	171000000	172000000	3.83186	0.729825	4
P1S1C	3	172000000	173000000	3.76471	0.609605	4
P1S1C	3	173000000	174000000	3.42172	0	3
P1S1C	3	174000000	175000000	3.59248	7.3817	4
P1S1C	3	175000000	176000000	3.12949	8.37665	3
P1S1C	3	176000000	177000000	3.62799	2.93764	4
P1S1C	3	177000000	178000000	3.62225	0	4
P1S1C	3	178000000	179000000	4.12716	2.96482	4
P1S1C	3	179000000	180000000	4.0696	2.63354	4
P1S1C	3	180000000	181000000	3.19459	3.11357	3
P1S1C	3	181000000	182000000	4.22737	8.63286	4
P1S1C	3	182000000	183000000	4.14597	4.42636	4
P1S1C	3	183000000	184000000	5.3388	1.9802	5
P1S1C	3	184000000	185000000	4.90679	1.84177	5
P1S1C	3	185000000	186000000	4.77818	3.14938	5
P1S1C	3	186000000	187000000	3.82951	2.05153	4
P1S1C	3	187000000	188000000	3.88166	1.20288	4
P1S1C	3	188000000	189000000	4.38661	4.37252	4
P1S1C	3	189000000	190000000	4.29554	6.04608	4
P1S1C	3	190000000	191000000	3.88499	5.86472	4
P1S1C	3	191000000	192000000	3.4418	-2.67548	3
P1S1C	3	192000000	193000000	3.78862	-0.5232	4
P1S1C	3	193000000	194000000	4.09277	0.583742	4
P1S1C	3	194000000	195000000	4.88838	3.89429	5
P1S1C	3	195000000	196000000	5.88652	0.989895	6
P1S1C	3	196000000	197000000	5.21153	2.69837	5
P1S1C	3	197000000	198000000	4.9025	1.39322	5
P1S1C	3	198000000	199000000	2.96002	0	3
P1S1C	4	1	1000000	1.65904	-0.91443	2
P1S1C	4	1000001	2000000	2.02621	-0.25269	2
P1S1C	4	2000001	3000000	1.75063	-0.60201	2
P1S1C	4	3000001	4000000	2.24329	-2.18884	2
P1S1C	4	4000001	5000000	1.24815	1.46027	1
P1S1C	4	5000001	6000000	1.40071	8.222	1
P1S1C	4	6000001	7000000	1.80681	0.854083	2
P1S1C	4	7000001	8000000	1.75608	-1.43876	2
P1S1C	4	8000001	9000000	1.76435	-2.29745	2
P1S1C	4	9000001	10000000	1.7172	12.2111	2
P1S1C	4	10000001	11000000	1.19498	0.247272	1
P1S1C	4	11000001	12000000	1.49803	-11.1862	1
P1S1C	4	12000001	13000000	1.23287	0	1
P1S1C	4	13000001	14000000	1.48742	0.318784	1
P1S1C	4	14000001	15000000	1.60755	0	2
P1S1C	4	15000001	16000000	1.28852	2.11716	1
P1S1C	4	16000001	17000000	1.24235	-1.09666	1
P1S1C	4	17000001	18000000	1.22081	-0.19877	1
P1S1C	4	18000001	19000000	1.19913	-2.00048	1
P1S1C	4	19000001	20000000	1.15926	0	1
P1S1C	4	20000001	21000000	1.24839	8.14339	1
P1S1C	4	21000001	22000000	1.38141	8.72641	1
P1S1C	4	22000001	23000000	1.29597	-13.1971	1
P1S1C	4	23000001	24000000	1.29627	-9.36161	1
P1S1C	4	24000001	25000000	1.63614	0.569929	2
P1S1C	4	25000001	26000000	1.57292	-0.36542	2
P1S1C	4	26000001	27000000	1.41578	0.213061	1
P1S1C	4	27000001	28000000	1.28065	2.86688	1
P1S1C	4	28000001	29000000	1.22314	0	1
P1S1C	4	29000001	30000000	1.3229	0	1
P1S1C	4	30000001	31000000	1.43494	0	1
P1S1C	4	31000001	32000000	1.34653	0	1
P1S1C	4	32000001	33000000	1.39184	0	1
P1S1C	4	33000001	34000000	1.34046	0	1
P1S1C	4	34000001	35000000	1.43002	0	1
P1S1C	4	35000001	36000000	1.20425	0	1
P1S1C	4	36000001	37000000	1.17527	0.395972	1
P1S1C	4	37000001	38000000	1.34297	-0.94316	1
P1S1C	4	38000001	39000000	1.90335	-0.34863	2
P1S1C	4	39000001	40000000	2.5852	1.02008	3
P1S1C	4	40000001	41000000	2.89542	0.527861	3
P1S1C	4	41000001	42000000	2.11932	4.09516	2
P1S1C	4	42000001	43000000	1.90689	2.05545	2
P1S1C	4	43000001	44000000	1.64371	0	2
P1S1C	4	44000001	45000000	1.6841	3.85278	2
P1S1C	4	45000001	46000000	1.84096	0	2
P1S1C	4	46000001	47000000	1.53808	0	2
P1S1C	4	47000001	48000000	1.90404	4.68377	2
P1S1C	4	48000001	49000000	2.02395	1.43773	2
P1S1C	4	49000001	50000000	1.32981	0	1
P1S1C	4	52000001	53000000	1.61873	0.277168	2
P1S1C	4	53000001	54000000	1.67343	-0.33124	2
P1S1C	4	54000001	55000000	1.381	-0.6777	1
P1S1C	4	55000001	56000000	1.28301	-12.3304	1
P1S1C	4	56000001	57000000	1.42706	1.12936	1
P1S1C	4	57000001	58000000	1.87767	-0.88364	2
P1S1C	4	58000001	59000000	1.44395	0	1
P1S1C	4	59000001	60000000	1.42678	0	1
P1S1C	4	60000001	61000000	1.75283	0	2
P1S1C	4	61000001	62000000	1.37909	0	1
P1S1C	4	62000001	63000000	1.3822	0	1
P1S1C	4	63000001	64000000	1.30216	0	1
P1S1C	4	64000001	65000000	1.42126	0	1
P1S1C	4	65000001	66000000	1.17814	0	1
P1S1C	4	66000001	67000000	1.39443	0	1
P1S1C	4	67000001	68000000	1.39735	0	1
P1S1C	4	68000001	69000000	1.54054	-1.44443	2
P1S1C	4	69000001	70000000	1.57611	-6.56672	2
P1S1C	4	70000001	71000000	1.30883	-21.292	1
P1S1C	4	71000001	72000000	1.70152	-9.13593	2
P1S1C	4	72000001	73000000	1.44876	-6.93522	1
P1S1C	4	73000001	74000000	1.35733	-1.02112	1
P1S1C	4	74000001	75000000	1.33816	-1.20077	1
P1S1C	4	75000001	76000000	1.0929	-10.8316	1
P1S1C	4	76000001	77000000	1.59675	-1.15509	2
P1S1C	4	77000001	78000000	1.42456	-0.674	1
P1S1C	4	78000001	79000000	1.57631	4.00786	2
P1S1C	4	79000001	80000000	1.57342	-0.30139	2
P1S1C	4	80000001	81000000	1.33928	-10.3149	1
P1S1C	4	81000001	82000000	1.40439	-0.12314	1
P1S1C	4	82000001	83000000	1.31872	8.96927	1
P1S1C	4	83000001	84000000	1.60978	1.25502	2
P1S1C	4	84000001	85000000	1.54195	0.542433	2
P1S1C	4	85000001	86000000	1.60042	2.09779	2
P1S1C	4	86000001	87000000	1.138	10.2071	1
P1S1C	4	87000001	88000000	1.54925	2.9685	2
P1S1C	4	88000001	89000000	1.79501	1.57509	2
P1S1C	4	89000001	90000000	1.50335	-0.84176	2
P1S1C	4	90000001	91000000	1.52155	-8.51744	2
P1S1C	4	91000001	92000000	1.54473	0	2
P1S1C	4	92000001	93000000	1.34595	0	1
P1S1C	4	93000001	94000000	1.42985	0	1
P1S1C	4	94000001	95000000	1.49828	0	1
P1S1C	4	95000001	96000000	1.54275	-2.46904	2
P1S1C	4	96000001	97000000	1.57328	0	2
P1S1C	4	97000001	98000000	1.66649	0	2
P1S1C	4	98000001	99000000	1.52608	0	2
P1S1C	4	99000001	100000000	1.64626	0.837836	2
P1S1C	4	100000000	101000000	1.53132	3.34785	2
P1S1C	4	101000000	102000000	1.12122	-4.12848	1
P1S1C	4	102000000	103000000	1.40283	-4.32076	1
P1S1C	4	103000000	104000000	1.51624	0.27408	2
P1S1C	4	104000000	105000000	1.48668	0.560992	1
P1S1C	4	105000000	106000000	1.47788	0	1
P1S1C	4	106000000	107000000	1.56691	0.11517	2
P1S1C	4	107000000	108000000	1.32995	1.92137	1
P1S1C	4	108000000	109000000	1.2038	0.083434	1
P1S1C	4	109000000	110000000	1.21074	1.32122	1
P1S1C	4	110000000	111000000	1.32361	3.01763	1
P1S1C	4	111000000	112000000	1.38997	1.12276	1
P1S1C	4	112000000	113000000	1.51823	0	2
P1S1C	4	113000000	114000000	1.44163	2.51099	1
P1S1C	4	114000000	115000000	1.223	-0.52754	1
P1S1C	4	115000000	116000000	1.62358	0.964576	2
P1S1C	4	116000000	117000000	1.25423	0	1
P1S1C	4	117000000	118000000	1.33722	0	1
P1S1C	4	118000000	119000000	1.28303	0	1
P1S1C	4	119000000	120000000	1.5985	-0.92829	2
P1S1C	4	120000000	121000000	1.66197	-1.21979	2
P1S1C	4	121000000	122000000	1.64634	-6.85808	2
P1S1C	4	122000000	123000000	1.73489	2.28484	2
P1S1C	4	123000000	124000000	1.49358	0.252362	1
P1S1C	4	124000000	125000000	1.25269	-1.68694	1
P1S1C	4	125000000	126000000	1.26638	-0.19044	1
P1S1C	4	126000000	127000000	1.35476	-6.70333	1
P1S1C	4	127000000	128000000	1.45926	0	1
P1S1C	4	128000000	129000000	1.47503	1.14488	1
P1S1C	4	129000000	130000000	1.47545	0.786008	1
P1S1C	4	130000000	131000000	1.41089	0	1
P1S1C	4	131000000	132000000	1.39178	0	1
P1S1C	4	132000000	133000000	1.36925	0	1
P1S1C	4	133000000	134000000	1.33071	0	1
P1S1C	4	134000000	135000000	1.3137	0	1
P1S1C	4	135000000	136000000	0.964855	0	1
P1S1C	4	136000000	137000000	1.14391	0	1
P1S1C	4	137000000	138000000	1.18953	0	1
P1S1C	4	138000000	139000000	1.22221	-12.7841	1
P1S1C	4	139000000	140000000	1.49423	6.58632	1
P1S1C	4	140000000	141000000	1.28226	-0.22999	1
P1S1C	4	141000000	142000000	1.47634	1.88852	1
P1S1C	4	142000000	143000000	1.45319	-0.83629	1
P1S1C	4	143000000	144000000	1.25512	-11.3011	1
P1S1C	4	144000000	145000000	1.28745	2.69686	1
P1S1C	4	145000000	146000000	1.3947	-9.97066	1
P1S1C	4	146000000	147000000	1.55676	2.48091	2
P1S1C	4	147000000	148000000	1.46137	1.7944	1
P1S1C	4	148000000	149000000	1.60123	-0.365	2
P1S1C	4	149000000	150000000	1.39544	-8.38373	1
P1S1C	4	150000000	151000000	1.305	-10.3764	1
P1S1C	4	151000000	152000000	1.19402	0.727887	1
P1S1C	4	152000000	153000000	1.64667	0.554805	2
P1S1C	4	153000000	154000000	1.29896	0.432787	1
P1S1C	4	154000000	155000000	1.4535	-2.74545	1
P1S1C	4	155000000	156000000	1.42189	1.21482	1
P1S1C	4	156000000	157000000	1.25565	0.824896	1
P1S1C	4	157000000	158000000	1.31659	-0.02175	1
P1S1C	4	158000000	159000000	1.34369	-12.6189	1
P1S1C	4	159000000	160000000	1.36356	-0.05669	1
P1S1C	4	160000000	161000000	1.19503	-4.20096	1
P1S1C	4	161000000	162000000	1.27229	0	1
P1S1C	4	162000000	163000000	1.47524	0	1
P1S1C	4	163000000	164000000	1.64445	0	2
P1S1C	4	164000000	165000000	1.33343	0.662789	1
P1S1C	4	165000000	166000000	1.50261	1.6233	2
P1S1C	4	166000000	167000000	1.45772	-0.0626	1
P1S1C	4	167000000	168000000	1.3851	2.0506	1
P1S1C	4	168000000	169000000	1.46381	2.05204	1
P1S1C	4	169000000	170000000	1.61388	2.87544	2
P1S1C	4	170000000	171000000	1.44615	1.52771	1
P1S1C	4	171000000	172000000	1.15368	-11.9187	1
P1S1C	4	172000000	173000000	1.09896	0	1
P1S1C	4	173000000	174000000	1.34386	0	1
P1S1C	4	174000000	175000000	1.25431	2.47007	1
P1S1C	4	175000000	176000000	1.26924	-0.59288	1
P1S1C	4	176000000	177000000	1.36931	0	1
P1S1C	4	177000000	178000000	1.36927	-1.97861	1
P1S1C	4	178000000	179000000	1.50811	2.13678	2
P1S1C	4	179000000	180000000	1.25034	0	1
P1S1C	4	180000000	181000000	1.24912	0	1
P1S1C	4	181000000	182000000	1.13827	0	1
P1S1C	4	182000000	183000000	1.19701	0	1
P1S1C	4	183000000	184000000	1.38607	1.44329	1
P1S1C	4	184000000	185000000	1.60708	0.964351	2
P1S1C	4	185000000	186000000	1.53239	0.817302	2
P1S1C	4	186000000	187000000	1.43535	-4.66152	1
P1S1C	4	187000000	188000000	1.71064	-2.07564	2
P1S1C	4	188000000	189000000	1.02547	0	1
P1S1C	4	189000000	190000000	1.18441	0	1
P1S1C	4	190000000	191000000	1.39238	0.358284	1
P1S1C	4	191000000	192000000	1.90778	0	2
P1S1C	5	1	1000000	2.74028	0.908374	3
P1S1C	5	1000001	2000000	2.82166	0.027778	3
P1S1C	5	2000001	3000000	2.04636	-1.30555	2
P1S1C	5	3000001	4000000	2.38631	0	2
P1S1C	5	4000001	5000000	2.01452	0	2
P1S1C	5	5000001	6000000	2.55673	2.44344	3
P1S1C	5	6000001	7000000	2.50614	2.98229	3
P1S1C	5	7000001	8000000	2.43092	1.00411	2
P1S1C	5	8000001	9000000	1.9999	-12.9556	2
P1S1C	5	9000001	10000000	2.25725	-0.97342	2
P1S1C	5	10000001	11000000	2.37812	0.539534	2
P1S1C	5	11000001	12000000	2.05582	0	2
P1S1C	5	12000001	13000000	1.92075	0	2
P1S1C	5	13000001	14000000	2.02108	0	2
P1S1C	5	14000001	15000000	2.52013	-1.47505	3
P1S1C	5	15000001	16000000	1.90021	-11.6154	2
P1S1C	5	16000001	17000000	2.25198	-0.64253	2
P1S1C	5	17000001	18000000	2.41053	1.19712	2
P1S1C	5	18000001	19000000	2.26691	0	2
P1S1C	5	19000001	20000000	2.38036	0	2
P1S1C	5	20000001	21000000	2.17465	0	2
P1S1C	5	21000001	22000000	2.16856	0.491464	2
P1S1C	5	22000001	23000000	2.01575	9.55979	2
P1S1C	5	23000001	24000000	2.16661	0	2
P1S1C	5	24000001	25000000	2.16717	0	2
P1S1C	5	25000001	26000000	2.06973	0	2
P1S1C	5	26000001	27000000	2.59507	0	3
P1S1C	5	27000001	28000000	2.19923	0	2
P1S1C	5	28000001	29000000	2.03349	0	2
P1S1C	5	29000001	30000000	1.74463	0	2
P1S1C	5	30000001	31000000	1.93646	0	2
P1S1C	5	31000001	32000000	2.41037	0.155177	2
P1S1C	5	32000001	33000000	2.51164	0.986935	3
P1S1C	5	33000001	34000000	2.0566	1.44915	2
P1S1C	5	34000001	35000000	2.27013	2.04165	2
P1S1C	5	35000001	36000000	1.92771	3.32755	2
P1S1C	5	36000001	37000000	2.11634	2.05504	2
P1S1C	5	37000001	38000000	3.11247	1.40246	3
P1S1C	5	38000001	39000000	2.75902	1.23552	3
P1S1C	5	39000001	40000000	2.2521	-3.16252	2
P1S1C	5	40000001	41000000	2.16489	0.933559	2
P1S1C	5	41000001	42000000	2.49647	1.06232	2
P1S1C	5	42000001	43000000	2.21332	-0.65193	2
P1S1C	5	43000001	44000000	2.54811	0.718039	3
P1S1C	5	44000001	45000000	2.16237	1.58285	2
P1S1C	5	45000001	46000000	2.10332	0	2
P1S1C	5	46000001	47000000	1.36516	0	1
P1S1C	5	49000001	50000000	2.21301	-9.89	2
P1S1C	5	50000001	51000000	1.67388	-10.0959	2
P1S1C	5	51000001	52000000	2.36886	0	2
P1S1C	5	52000001	53000000	2.87819	1.21158	3
P1S1C	5	53000001	54000000	2.58935	-1.0143	3
P1S1C	5	54000001	55000000	2.77442	0.602166	3
P1S1C	5	55000001	56000000	2.93222	-2.74241	3
P1S1C	5	56000001	57000000	2.79797	1.28537	3
P1S1C	5	57000001	58000000	2.01617	1.76455	2
P1S1C	5	58000001	59000000	2.13543	1.65389	2
P1S1C	5	59000001	60000000	2.08604	-0.54975	2
P1S1C	5	60000001	61000000	2.63806	1.81406	3
P1S1C	5	61000001	62000000	2.11382	0.373564	2
P1S1C	5	62000001	63000000	2.128	0	2
P1S1C	5	63000001	64000000	1.88012	0	2
P1S1C	5	64000001	65000000	2.35576	-0.5962	2
P1S1C	5	65000001	66000000	2.6439	0.074	3
P1S1C	5	66000001	67000000	2.47164	-1.21019	2
P1S1C	5	67000001	68000000	2.27231	-3.07737	2
P1S1C	5	68000001	69000000	2.59117	2.40636	3
P1S1C	5	69000001	70000000	2.83704	1.3753	3
P1S1C	5	70000001	71000000	2.98859	0.890544	3
P1S1C	5	71000001	72000000	1.91792	1.48012	2
P1S1C	5	72000001	73000000	2.1076	0.82497	2
P1S1C	5	73000001	74000000	2.3337	1.23134	2
P1S1C	5	74000001	75000000	2.59084	2.26504	3
P1S1C	5	75000001	76000000	2.66765	2.69388	3
P1S1C	5	76000001	77000000	2.60265	1.6935	3
P1S1C	5	77000001	78000000	2.15833	1.5995	2
P1S1C	5	78000001	79000000	2.43696	-2.4656	2
P1S1C	5	79000001	80000000	2.26168	-0.08354	2
P1S1C	5	80000001	81000000	2.12398	-1.95152	2
P1S1C	5	81000001	82000000	1.84886	0.255042	2
P1S1C	5	82000001	83000000	2.29849	2.91346	2
P1S1C	5	83000001	84000000	2.2095	0	2
P1S1C	5	84000001	85000000	1.8472	0	2
P1S1C	5	85000001	86000000	2.14448	0.506358	2
P1S1C	5	86000001	87000000	2.08644	0.794028	2
P1S1C	5	87000001	88000000	2.12304	-1.40686	2
P1S1C	5	88000001	89000000	1.86907	-14.6526	2
P1S1C	5	89000001	90000000	2.19416	-0.61618	2
P1S1C	5	90000001	91000000	2.68325	0.343136	3
P1S1C	5	91000001	92000000	2.16444	0	2
P1S1C	5	92000001	93000000	2.22612	0.17799	2
P1S1C	5	93000001	94000000	2.89869	4.02593	3
P1S1C	5	94000001	95000000	2.53329	1.33802	3
P1S1C	5	95000001	96000000	2.40652	0.636062	2
P1S1C	5	96000001	97000000	2.61415	1.03052	3
P1S1C	5	97000001	98000000	2.32247	0	2
P1S1C	5	98000001	99000000	2.59558	1.01527	3
P1S1C	5	99000001	100000000	2.39887	1.0546	2
P1S1C	5	100000000	101000000	2.22935	1.76709	2
P1S1C	5	101000000	102000000	2.54908	0	3
P1S1C	5	102000000	103000000	2.10376	0.397816	2
P1S1C	5	103000000	104000000	2.33238	0	2
P1S1C	5	104000000	105000000	2.25474	0	2
P1S1C	5	105000000	106000000	2.20169	0	2
P1S1C	5	106000000	107000000	2.17441	-0.15409	2
P1S1C	5	107000000	108000000	2.08655	-0.38576	2
P1S1C	5	108000000	109000000	2.15338	1.12271	2
P1S1C	5	109000000	110000000	2.13099	0	2
P1S1C	5	110000000	111000000	2.31227	1.88763	2
P1S1C	5	111000000	112000000	2.33093	-0.81651	2
P1S1C	5	112000000	113000000	2.57794	1.06319	3
P1S1C	5	113000000	114000000	2.10941	0	2
P1S1C	5	114000000	115000000	2.51781	1.67242	3
P1S1C	5	115000000	116000000	2.03207	1.76634	2
P1S1C	5	116000000	117000000	2.16495	0	2
P1S1C	5	117000000	118000000	2.18614	0	2
P1S1C	5	118000000	119000000	2.35181	4.82085	2
P1S1C	5	119000000	120000000	2.23207	-11.1493	2
P1S1C	5	120000000	121000000	1.98475	-11.1493	2
P1S1C	5	121000000	122000000	2.12886	2.61908	2
P1S1C	5	122000000	123000000	1.98873	1.30402	2
P1S1C	5	123000000	124000000	1.48565	-6.9788	1
P1S1C	5	124000000	125000000	1.52189	-6.9788	2
P1S1C	5	125000000	126000000	1.53208	0.876054	2
P1S1C	5	126000000	127000000	1.72084	-1.55961	2
P1S1C	5	127000000	128000000	1.73681	2.3809	2
P1S1C	5	128000000	129000000	1.60228	0.720951	2
P1S1C	5	129000000	130000000	1.47177	0	1
P1S1C	5	130000000	131000000	1.9289	0.409273	2
P1S1C	5	131000000	132000000	1.79123	-0.59015	2
P1S1C	5	132000000	133000000	1.9382	-0.03498	2
P1S1C	5	133000000	134000000	2.27457	0.735855	2
P1S1C	5	134000000	135000000	1.97992	1.15676	2
P1S1C	5	135000000	136000000	1.62709	2.28782	2
P1S1C	5	136000000	137000000	1.48888	-9.64494	1
P1S1C	5	137000000	138000000	1.86696	0.416673	2
P1S1C	5	138000000	139000000	2.00643	-0.32012	2
P1S1C	5	139000000	140000000	1.88499	-0.74668	2
P1S1C	5	140000000	141000000	1.64254	-0.31682	2
P1S1C	5	141000000	142000000	1.76235	0.174684	2
P1S1C	5	142000000	143000000	1.7754	2.03709	2
P1S1C	5	143000000	144000000	1.23437	1.09475	1
P1S1C	5	144000000	145000000	1.29982	0	1
P1S1C	5	145000000	146000000	1.62795	1.32055	2
P1S1C	5	146000000	147000000	1.63792	2.62024	2
P1S1C	5	147000000	148000000	1.71107	-1.59821	2
P1S1C	5	148000000	149000000	1.54071	2.01615	2
P1S1C	5	149000000	150000000	2.08415	-0.00372	2
P1S1C	5	150000000	151000000	1.66133	-1.01579	2
P1S1C	5	151000000	152000000	1.3946	-0.43806	1
P1S1C	5	152000000	153000000	1.16853	0	1
P1S1C	5	153000000	154000000	1.29864	0.588939	1
P1S1C	5	154000000	155000000	1.75978	1.56738	2
P1S1C	5	155000000	156000000	1.39124	-11.9645	1
P1S1C	5	156000000	157000000	1.59791	1.68681	2
P1S1C	5	157000000	158000000	1.47933	1.82292	1
P1S1C	5	158000000	159000000	1.46145	1.90687	1
P1S1C	5	159000000	160000000	1.61874	2.67563	2
P1S1C	5	160000000	161000000	1.42796	1.79394	1
P1S1C	5	161000000	162000000	1.26009	0	1
P1S1C	5	162000000	163000000	1.53076	2.26164	2
P1S1C	5	163000000	164000000	1.38988	0	1
P1S1C	5	164000000	165000000	1.25648	0	1
P1S1C	5	165000000	166000000	1.13895	0	1
P1S1C	5	166000000	167000000	1.14696	6.04395	1
P1S1C	5	167000000	168000000	2.09726	1.17862	2
P1S1C	5	168000000	169000000	1.86079	1.61215	2
P1S1C	5	169000000	170000000	1.41313	0.420006	1
P1S1C	5	170000000	171000000	1.60968	2.83527	2
P1S1C	5	171000000	172000000	1.64054	-0.18717	2
P1S1C	5	172000000	173000000	1.5897	0.304024	2
P1S1C	5	173000000	174000000	1.60906	0.222686	2
P1S1C	5	174000000	175000000	1.47096	5.96399	1
P1S1C	5	175000000	176000000	1.95556	-0.40636	2
P1S1C	5	176000000	177000000	2.34888	-1.56283	2
P1S1C	5	177000000	178000000	1.86035	1.11426	2
P1S1C	5	178000000	179000000	1.42223	-0.32092	1
P1S1C	5	179000000	180000000	2.16642	0.176169	2
P1S1C	5	180000000	181000000	2.02473	-0.84708	2
P1S1C	6	1	1000000	1.88241	-0.05028	2
P1S1C	6	1000001	2000000	1.56862	-0.47252	2
P1S1C	6	2000001	3000000	1.45653	-0.62661	1
P1S1C	6	3000001	4000000	1.78194	-0.82237	2
P1S1C	6	4000001	5000000	1.82031	-0.16459	2
P1S1C	6	5000001	6000000	1.52005	1.91506	2
P1S1C	6	6000001	7000000	1.46551	-13.763	1
P1S1C	6	7000001	8000000	1.859	1.37662	2
P1S1C	6	8000001	9000000	1.46989	2.5297	1
P1S1C	6	9000001	10000000	1.20344	0	1
P1S1C	6	10000001	11000000	1.6192	-0.06411	2
P1S1C	6	11000001	12000000	1.24223	-2.9814	1
P1S1C	6	12000001	13000000	1.45452	-1.45797	1
P1S1C	6	13000001	14000000	1.47503	1.28427	1
P1S1C	6	14000001	15000000	1.85028	2.47476	2
P1S1C	6	15000001	16000000	1.59108	0.342512	2
P1S1C	6	16000001	17000000	1.59577	-0.58963	2
P1S1C	6	17000001	18000000	1.94612	-0.96729	2
P1S1C	6	18000001	19000000	1.87574	1.87016	2
P1S1C	6	19000001	20000000	1.82731	1.05943	2
P1S1C	6	20000001	21000000	1.34593	1.36618	1
P1S1C	6	21000001	22000000	1.69415	1.83102	2
P1S1C	6	22000001	23000000	1.49099	-10.8556	1
P1S1C	6	23000001	24000000	1.39231	0	1
P1S1C	6	24000001	25000000	1.7041	1.86794	2
P1S1C	6	25000001	26000000	1.4115	0.753022	1
P1S1C	6	26000001	27000000	1.53822	-0.38699	2
P1S1C	6	27000001	28000000	1.7733	0.114327	2
P1S1C	6	28000001	29000000	1.56094	3.17716	2
P1S1C	6	29000001	30000000	1.74073	0	2
P1S1C	6	30000001	31000000	1.77259	0	2
P1S1C	6	31000001	32000000	1.67404	0	2
P1S1C	6	32000001	33000000	1.55825	-14.8936	2
P1S1C	6	33000001	34000000	1.71187	-0.63872	2
P1S1C	6	34000001	35000000	1.88762	0.153741	2
P1S1C	6	35000001	36000000	2.27883	0.11351	2
P1S1C	6	36000001	37000000	2.04404	0.528703	2
P1S1C	6	37000001	38000000	2.1096	0.576279	2
P1S1C	6	38000001	39000000	1.44367	0.988042	1
P1S1C	6	39000001	40000000	1.68382	0.985292	2
P1S1C	6	40000001	41000000	1.61266	0.406585	2
P1S1C	6	41000001	42000000	1.98173	-0.59231	2
P1S1C	6	42000001	43000000	2.49224	0.02446	2
P1S1C	6	43000001	44000000	2.01663	-0.97159	2
P1S1C	6	44000001	45000000	1.8711	0.747148	2
P1S1C	6	45000001	46000000	1.59486	-1.72959	2
P1S1C	6	46000001	47000000	1.1721	-2.66054	1
P1S1C	6	47000001	48000000	1.52639	-0.90496	2
P1S1C	6	48000001	49000000	1.53242	0.8346	2
P1S1C	6	49000001	50000000	1.63283	-2.86656	2
P1S1C	6	50000001	51000000	1.49264	0	1
P1S1C	6	51000001	52000000	1.58258	0	2
P1S1C	6	52000001	53000000	1.53902	3.51997	2
P1S1C	6	53000001	54000000	1.55781	1.34285	2
P1S1C	6	54000001	55000000	1.30415	0.13924	1
P1S1C	6	55000001	56000000	1.54914	-12.6698	2
P1S1C	6	56000001	57000000	1.94536	-0.13514	2
P1S1C	6	57000001	58000000	1.65025	1.98933	2
P1S1C	6	58000001	59000000	1.42113	0	1
P1S1C	6	61000001	62000000	1.42811	0	1
P1S1C	6	62000001	63000000	1.69909	0	2
P1S1C	6	63000001	64000000	1.52054	0	2
P1S1C	6	64000001	65000000	1.49398	0.294538	1
P1S1C	6	65000001	66000000	1.64235	0	2
P1S1C	6	66000001	67000000	1.48439	0	1
P1S1C	6	67000001	68000000	1.3092	0	1
P1S1C	6	68000001	69000000	1.551	0	2
P1S1C	6	69000001	70000000	1.25322	0	1
P1S1C	6	70000001	71000000	1.73365	-1.94971	2
P1S1C	6	71000001	72000000	1.52746	-0.26663	2
P1S1C	6	72000001	73000000	1.52258	-2.43014	2
P1S1C	6	73000001	74000000	1.66755	0.211974	2
P1S1C	6	74000001	75000000	1.97008	0.709557	2
P1S1C	6	75000001	76000000	1.62035	1.69913	2
P1S1C	6	76000001	77000000	1.35603	1.37759	1
P1S1C	6	77000001	78000000	1.4733	0	1
P1S1C	6	78000001	79000000	1.39508	0	1
P1S1C	6	79000001	80000000	1.61489	1.50329	2
P1S1C	6	80000001	81000000	1.60994	-0.35843	2
P1S1C	6	81000001	82000000	1.60946	-0.82328	2
P1S1C	6	82000001	83000000	1.52173	-2.41094	2
P1S1C	6	83000001	84000000	1.37454	4.5408	1
P1S1C	6	84000001	85000000	1.37223	4.73896	1
P1S1C	6	85000001	86000000	1.43501	12.2256	1
P1S1C	6	86000001	87000000	1.43933	-0.52913	1
P1S1C	6	87000001	88000000	1.40208	-0.4557	1
P1S1C	6	88000001	89000000	1.52229	0.99999	2
P1S1C	6	89000001	90000000	1.74555	0.279389	2
P1S1C	6	90000001	91000000	1.44432	-0.48603	1
P1S1C	6	91000001	92000000	1.38087	2.87217	1
P1S1C	6	92000001	93000000	1.23512	0	1
P1S1C	6	93000001	94000000	1.47905	-6.04913	1
P1S1C	6	94000001	95000000	1.49452	-6.04913	1
P1S1C	6	95000001	96000000	1.40336	0	1
P1S1C	6	96000001	97000000	1.37648	1.53615	1
P1S1C	6	97000001	98000000	1.43216	2.0278	1
P1S1C	6	98000001	99000000	1.42456	0	1
P1S1C	6	99000001	100000000	1.6556	2.58117	2
P1S1C	6	100000000	101000000	1.44745	4.92118	1
P1S1C	6	101000000	102000000	1.46292	2.77847	1
P1S1C	6	102000000	103000000	1.42844	0	1
P1S1C	6	103000000	104000000	1.3398	0	1
P1S1C	6	104000000	105000000	1.63781	0	2
P1S1C	6	105000000	106000000	2.03172	-1.30375	2
P1S1C	6	106000000	107000000	1.52201	-1.39282	2
P1S1C	6	107000000	108000000	1.65656	0.833179	2
P1S1C	6	108000000	109000000	1.78999	0.455339	2
P1S1C	6	109000000	110000000	1.49259	1.07382	1
P1S1C	6	110000000	111000000	1.59339	4.51539	2
P1S1C	6	111000000	112000000	1.66938	-0.10704	2
P1S1C	6	112000000	113000000	1.5886	-4.19963	2
P1S1C	6	113000000	114000000	1.52124	0	2
P1S1C	6	114000000	115000000	1.52629	1.86603	2
P1S1C	6	115000000	116000000	1.50156	0	2
P1S1C	6	116000000	117000000	1.52652	-1.62029	2
P1S1C	6	117000000	118000000	1.67457	2.03371	2
P1S1C	6	118000000	119000000	1.80318	0.191611	2
P1S1C	6	119000000	120000000	1.46798	1.19625	1
P1S1C	6	120000000	121000000	1.28611	0	1
P1S1C	6	121000000	122000000	1.52631	2.60164	2
P1S1C	6	122000000	123000000	1.42758	0.851655	1
P1S1C	6	123000000	124000000	1.18289	-14.1253	1
P1S1C	6	124000000	125000000	1.29752	-13.8114	1
P1S1C	6	125000000	126000000	1.60376	0.460397	2
P1S1C	6	126000000	127000000	1.41128	1.57117	1
P1S1C	6	127000000	128000000	1.40005	-5.59955	1
P1S1C	6	128000000	129000000	1.34116	1.98992	1
P1S1C	6	129000000	130000000	1.47002	0.558856	1
P1S1C	6	130000000	131000000	1.29262	1.19371	1
P1S1C	6	131000000	132000000	1.53223	-1.7285	2
P1S1C	6	132000000	133000000	1.36562	-0.33139	1
P1S1C	6	133000000	134000000	1.32695	-1.20807	1
P1S1C	6	134000000	135000000	1.73607	1.51808	2
P1S1C	6	135000000	136000000	1.2262	2.61972	1
P1S1C	6	136000000	137000000	1.36695	3.61694	1
P1S1C	6	137000000	138000000	1.54915	0.581427	2
P1S1C	6	138000000	139000000	1.53291	3.47573	2
P1S1C	6	139000000	140000000	1.53192	2.10032	2
P1S1C	6	140000000	141000000	1.2242	0	1
P1S1C	6	141000000	142000000	1.27255	0	1
P1S1C	6	142000000	143000000	1.52568	2.65145	2
P1S1C	6	143000000	144000000	1.71576	0.712243	2
P1S1C	6	144000000	145000000	1.87885	1.2032	2
P1S1C	6	145000000	146000000	1.24072	-2.79306	1
P1S1C	6	146000000	147000000	1.45725	-0.29776	1
P1S1C	6	147000000	148000000	1.41863	0.340371	1
P1S1C	6	148000000	149000000	1.59606	-2.98055	2
P1S1C	6	149000000	150000000	1.64148	1.57014	2
P1S1C	6	150000000	151000000	1.4925	1.03586	1
P1S1C	6	151000000	152000000	1.96655	3.04785	2
P1S1C	6	152000000	153000000	1.08958	-9.9074	1
P1S1C	6	153000000	154000000	1.47808	-0.42434	1
P1S1C	6	154000000	155000000	1.61067	2.91568	2
P1S1C	6	155000000	156000000	1.49064	2.21491	1
P1S1C	6	156000000	157000000	1.06065	0	1
P1S1C	6	157000000	158000000	1.71043	-0.01257	2
P1S1C	6	158000000	159000000	1.92756	-0.30794	2
P1S1C	6	159000000	160000000	1.75176	1.11149	2
P1S1C	6	160000000	161000000	2.03002	1.03059	2
P1S1C	6	161000000	162000000	1.23741	-3.01399	1
P1S1C	6	162000000	163000000	1.37099	0	1
P1S1C	6	163000000	164000000	1.24291	-0.79679	1
P1S1C	6	164000000	165000000	1.50897	0	2
P1S1C	6	165000000	166000000	1.31864	0	1
P1S1C	6	166000000	167000000	1.52417	-1.74747	2
P1S1C	6	167000000	168000000	1.74484	1.13791	2
P1S1C	6	168000000	169000000	1.51798	-1.67004	2
P1S1C	6	169000000	170000000	1.70559	0.408409	2
P1S1C	6	170000000	171000000	1.62261	1.06432	2
P1S1C	6	171000000	172000000	1.10752	0	1
P1S1C	7	1	1000000	2.32739	-0.34307	2
P1S1C	7	1000001	2000000	3.74271	1.71425	4
P1S1C	7	2000001	3000000	6.14747	2.97607	6
P1S1C	7	3000001	4000000	5.14782	0.87247	5
P1S1C	7	4000001	5000000	6.15719	0.372326	6
P1S1C	7	5000001	6000000	3.03088	1.12977	3
P1S1C	7	6000001	7000000	3.42497	1.30183	3
P1S1C	7	7000001	8000000	2.08802	0.574781	2
P1S1C	7	8000001	9000000	2.00874	-10.123	2
P1S1C	7	9000001	10000000	1.70171	0	2
P1S1C	7	10000001	11000000	1.68419	-0.61162	2
P1S1C	7	11000001	12000000	1.91755	-0.48539	2
P1S1C	7	12000001	13000000	2.03114	2.92951	2
P1S1C	7	13000001	14000000	1.957	1.62756	2
P1S1C	7	14000001	15000000	2.06329	1.92201	2
P1S1C	7	15000001	16000000	1.97856	-11.6741	2
P1S1C	7	16000001	17000000	2.50063	-0.68709	3
P1S1C	7	17000001	18000000	2.23102	2.53283	2
P1S1C	7	18000001	19000000	1.5829	-7.76027	2
P1S1C	7	19000001	20000000	1.52544	-1.64385	2
P1S1C	7	20000001	21000000	1.41135	0.007012	1
P1S1C	7	21000001	22000000	1.81426	6.47649	2
P1S1C	7	22000001	23000000	2.55793	0.097083	3
P1S1C	7	23000001	24000000	2.1854	2.80653	2
P1S1C	7	24000001	25000000	1.94563	0.682978	2
P1S1C	7	25000001	26000000	1.8659	2.84904	2
P1S1C	7	26000001	27000000	2.0579	2.82525	2
P1S1C	7	27000001	28000000	2.07275	1.73715	2
P1S1C	7	28000001	29000000	2.25832	0.837774	2
P1S1C	7	29000001	30000000	2.11306	-2.24279	2
P1S1C	7	30000001	31000000	1.9781	1.37403	2
P1S1C	7	31000001	32000000	1.91568	-6.01299	2
P1S1C	7	32000001	33000000	2.07735	1.49238	2
P1S1C	7	33000001	34000000	2.11699	-0.23153	2
P1S1C	7	34000001	35000000	1.89285	1.59162	2
P1S1C	7	35000001	36000000	2.61083	1.70254	3
P1S1C	7	36000001	37000000	2.20155	3.65609	2
P1S1C	7	37000001	38000000	2.14255	-12.3242	2
P1S1C	7	38000001	39000000	2.09719	0.272301	2
P1S1C	7	39000001	40000000	1.87274	1.3612	2
P1S1C	7	40000001	41000000	2.23592	2.2764	2
P1S1C	7	41000001	42000000	2.0814	0	2
P1S1C	7	42000001	43000000	2.04295	2.35334	2
P1S1C	7	43000001	44000000	2.44755	0.025213	2
P1S1C	7	44000001	45000000	2.80128	0.470955	3
P1S1C	7	45000001	46000000	2.42162	0.126601	2
P1S1C	7	46000001	47000000	1.98985	0	2
P1S1C	7	47000001	48000000	2.30164	-12.8975	2
P1S1C	7	48000001	49000000	2.43314	3.23087	2
P1S1C	7	49000001	50000000	1.84402	-11.6793	2
P1S1C	7	50000001	51000000	2.15515	1.16326	2
P1S1C	7	51000001	52000000	2.26003	-12.0448	2
P1S1C	7	52000001	53000000	1.96096	0	2
P1S1C	7	53000001	54000000	1.88854	0	2
P1S1C	7	54000001	55000000	1.96225	3.70838	2
P1S1C	7	55000001	56000000	2.04153	1.97957	2
P1S1C	7	56000001	57000000	2.09223	0.334628	2
P1S1C	7	57000001	58000000	1.84247	0	2
P1S1C	7	58000001	59000000	1.30335	0	1
P1S1C	7	61000001	62000000	2.50338	0	3
P1S1C	7	62000001	63000000	2.05483	0	2
P1S1C	7	63000001	64000000	2.30937	2.1663	2
P1S1C	7	64000001	65000000	2.71951	1.88313	3
P1S1C	7	65000001	66000000	3.0427	0.500364	3
P1S1C	7	66000001	67000000	2.97526	0.824866	3
P1S1C	7	67000001	68000000	2.73863	0	3
P1S1C	7	68000001	69000000	2.4551	0	2
P1S1C	7	69000001	70000000	2.7014	1.64082	3
P1S1C	7	70000001	71000000	2.80809	0.943784	3
P1S1C	7	71000001	72000000	2.69502	-8.73468	3
P1S1C	7	72000001	73000000	3.46658	0.367147	3
P1S1C	7	73000001	74000000	4.21875	0.975328	4
P1S1C	7	74000001	75000000	3.55841	0.550935	4
P1S1C	7	75000001	76000000	3.73728	0.303264	4
P1S1C	7	76000001	77000000	3.53906	-0.23531	4
P1S1C	7	77000001	78000000	3.48499	2.75328	3
P1S1C	7	78000001	79000000	2.38835	0	2
P1S1C	7	79000001	80000000	2.34593	1.30071	2
P1S1C	7	80000001	81000000	2.81102	-5.74607	3
P1S1C	7	81000001	82000000	2.2639	-6.04436	2
P1S1C	7	82000001	83000000	2.57676	-2.58273	3
P1S1C	7	83000001	84000000	2.41033	1.78642	2
P1S1C	7	84000001	85000000	2.37911	0	2
P1S1C	7	85000001	86000000	2.49075	0	2
P1S1C	7	86000001	87000000	2.65136	1.63221	3
P1S1C	7	87000001	88000000	2.58926	1.16924	3
P1S1C	7	88000001	89000000	2.20145	0	2
P1S1C	7	89000001	90000000	2.84136	-0.38458	3
P1S1C	7	90000001	91000000	2.45107	-0.09369	2
P1S1C	7	91000001	92000000	2.86096	2.44231	3
P1S1C	7	92000001	93000000	2.90498	3.29496	3
P1S1C	7	93000001	94000000	2.71099	-1.3504	3
P1S1C	7	94000001	95000000	2.82222	-1.46302	3
P1S1C	7	95000001	96000000	2.96064	0.358887	3
P1S1C	7	96000001	97000000	3.01392	4.21579	3
P1S1C	7	97000001	98000000	3.57402	0.547018	4
P1S1C	7	98000001	99000000	4.07909	1.30143	4
P1S1C	7	99000001	100000000	4.27628	0.312031	4
P1S1C	7	100000000	101000000	3.91009	0.49739	4
P1S1C	7	101000000	102000000	4.3647	-0.36257	4
P1S1C	7	102000000	103000000	3.17793	0.548861	3
P1S1C	7	103000000	104000000	2.56719	0.394952	3
P1S1C	7	104000000	105000000	2.95361	2.67096	3
P1S1C	7	105000000	106000000	3.37922	3.5572	3
P1S1C	7	106000000	107000000	2.7494	-0.22948	3
P1S1C	7	107000000	108000000	2.966	0.990824	3
P1S1C	7	108000000	109000000	2.89755	1.10973	3
P1S1C	7	109000000	110000000	2.60137	0	3
P1S1C	7	110000000	111000000	2.61586	0	3
P1S1C	7	111000000	112000000	2.35965	1.91062	2
P1S1C	7	112000000	113000000	2.84016	3.07928	3
P1S1C	7	113000000	114000000	2.64111	0.9258	3
P1S1C	7	114000000	115000000	2.24098	3.57433	2
P1S1C	7	115000000	116000000	2.61191	3.26613	3
P1S1C	7	116000000	117000000	2.62381	1.80745	3
P1S1C	7	117000000	118000000	2.82437	-0.71882	3
P1S1C	7	118000000	119000000	2.61657	0	3
P1S1C	7	119000000	120000000	2.49492	-9.22302	2
P1S1C	7	120000000	121000000	2.59386	1.79057	3
P1S1C	7	121000000	122000000	2.75165	3.97013	3
P1S1C	7	122000000	123000000	2.48942	-9.65823	2
P1S1C	7	123000000	124000000	2.73742	-0.83403	3
P1S1C	7	124000000	125000000	3.04562	9.29006	3
P1S1C	7	125000000	126000000	2.8733	0	3
P1S1C	7	126000000	127000000	2.38297	0	2
P1S1C	7	127000000	128000000	3.12348	0.584323	3
P1S1C	7	128000000	129000000	2.8997	0.171777	3
P1S1C	7	129000000	130000000	3.107	0.588742	3
P1S1C	7	130000000	131000000	2.05776	1.23305	2
P1S1C	7	131000000	132000000	2.19095	-1.21258	2
P1S1C	7	132000000	133000000	2.17564	-0.87625	2
P1S1C	7	133000000	134000000	2.14197	1.72355	2
P1S1C	7	134000000	135000000	2.5671	4.06519	3
P1S1C	7	135000000	136000000	2.73088	1.92297	3
P1S1C	7	136000000	137000000	2.70337	6.42702	3
P1S1C	7	137000000	138000000	2.54061	3.25291	3
P1S1C	7	138000000	139000000	2.43963	2.06874	2
P1S1C	7	139000000	140000000	2.43235	1.96132	2
P1S1C	7	140000000	141000000	3.06218	-0.45854	3
P1S1C	7	141000000	142000000	2.72062	2.85026	3
P1S1C	7	142000000	143000000	2.2879	-7.81017	2
P1S1C	7	143000000	144000000	2.45758	0.953467	2
P1S1C	7	144000000	145000000	2.52371	2.73772	3
P1S1C	7	145000000	146000000	2.17859	9.3318	2
P1S1C	7	146000000	147000000	2.31168	0	2
P1S1C	7	147000000	148000000	2.43715	0	2
P1S1C	7	148000000	149000000	2.86012	1.13162	3
P1S1C	7	149000000	150000000	2.4799	-0.8048	2
P1S1C	7	150000000	151000000	2.67395	-1.81156	3
P1S1C	7	151000000	152000000	2.42597	2.06115	2
P1S1C	7	152000000	153000000	2.80057	0.832142	3
P1S1C	7	153000000	154000000	2.23009	0	2
P1S1C	7	154000000	155000000	2.70896	3.18446	3
P1S1C	7	155000000	156000000	2.66327	0.871744	3
P1S1C	7	156000000	157000000	2.74238	1.68236	3
P1S1C	7	157000000	158000000	2.59968	2.06639	3
P1S1C	7	158000000	159000000	2.36655	0.916876	2
P1S1C	7	159000000	160000000	3.5352	0	4
P1S1C	8	1	1000000	1.63576	0.810744	2
P1S1C	8	1000001	2000000	1.61168	-1.09715	2
P1S1C	8	2000001	3000000	1.48641	-4.14838	1
P1S1C	8	3000001	4000000	1.38694	0	1
P1S1C	8	4000001	5000000	1.46891	0	1
P1S1C	8	5000001	6000000	1.35716	0	1
P1S1C	8	6000001	7000000	1.79195	0.517907	2
P1S1C	8	7000001	8000000	0.952708	0	1
P1S1C	8	8000001	9000000	1.38354	0.958606	1
P1S1C	8	9000001	10000000	1.29435	1.51499	1
P1S1C	8	10000001	11000000	1.48954	1.09929	1
P1S1C	8	11000001	12000000	1.36598	1.39661	1
P1S1C	8	12000001	13000000	1.24524	0.926905	1
P1S1C	8	13000001	14000000	1.09379	-12.4256	1
P1S1C	8	14000001	15000000	1.16398	0	1
P1S1C	8	15000001	16000000	1.27001	0.16782	1
P1S1C	8	16000001	17000000	1.21709	-5.01182	1
P1S1C	8	17000001	18000000	1.37533	0.352283	1
P1S1C	8	18000001	19000000	1.19359	0.21171	1
P1S1C	8	19000001	20000000	1.42136	0.679412	1
P1S1C	8	20000001	21000000	1.36895	-1.92109	1
P1S1C	8	21000001	22000000	1.41843	0.169672	1
P1S1C	8	22000001	23000000	1.47668	-0.8194	1
P1S1C	8	23000001	24000000	1.37555	-3.25152	1
P1S1C	8	24000001	25000000	1.54476	4.0654	2
P1S1C	8	25000001	26000000	1.57206	2.47512	2
P1S1C	8	26000001	27000000	1.46178	1.26285	1
P1S1C	8	27000001	28000000	1.67154	-0.7107	2
P1S1C	8	28000001	29000000	1.60223	-0.44382	2
P1S1C	8	29000001	30000000	1.47902	0.658099	1
P1S1C	8	30000001	31000000	1.87449	0.226489	2
P1S1C	8	31000001	32000000	1.29501	0.994562	1
P1S1C	8	32000001	33000000	1.32576	-6.70213	1
P1S1C	8	33000001	34000000	1.85339	-1.88281	2
P1S1C	8	34000001	35000000	1.25083	0	1
P1S1C	8	35000001	36000000	1.59705	0	2
P1S1C	8	36000001	37000000	1.5079	0	2
P1S1C	8	37000001	38000000	1.68327	0.072736	2
P1S1C	8	38000001	39000000	1.88177	0.823843	2
P1S1C	8	39000001	40000000	1.50845	-9.97884	2
P1S1C	8	40000001	41000000	1.56485	-12.7326	2
P1S1C	8	41000001	42000000	1.72841	-0.36976	2
P1S1C	8	42000001	43000000	1.6227	0.004516	2
P1S1C	8	43000001	44000000	1.59433	-1.70352	2
P1S1C	8	46000001	47000000	1.61804	0	2
P1S1C	8	47000001	48000000	2.70314	0	3
P1S1C	8	48000001	49000000	3.3865	2.84275	3
P1S1C	8	49000001	50000000	2.76661	1.04404	3
P1S1C	8	50000001	51000000	2.09919	0	2
P1S1C	8	51000001	52000000	2.13218	0	2
P1S1C	8	52000001	53000000	1.85485	-0.07217	2
P1S1C	8	53000001	54000000	2.06276	4.05338	2
P1S1C	8	54000001	55000000	2.75508	1.73425	3
P1S1C	8	55000001	56000000	2.19296	0.296811	2
P1S1C	8	56000001	57000000	2.39572	0.310526	2
P1S1C	8	57000001	58000000	2.3873	0.116861	2
P1S1C	8	58000001	59000000	2.1744	-12.563	2
P1S1C	8	59000001	60000000	1.75375	1.15752	2
P1S1C	8	60000001	61000000	1.8945	0	2
P1S1C	8	61000001	62000000	2.21973	1.55944	2
P1S1C	8	62000001	63000000	2.07622	4.37922	2
P1S1C	8	63000001	64000000	2.11496	6.64547	2
P1S1C	8	64000001	65000000	1.74794	1.68503	2
P1S1C	8	65000001	66000000	2.40119	-6.52923	2
P1S1C	8	66000001	67000000	2.3201	4.2092	2
P1S1C	8	67000001	68000000	2.56239	0.59895	3
P1S1C	8	68000001	69000000	2.11921	4.48752	2
P1S1C	8	69000001	70000000	1.91143	0	2
P1S1C	8	70000001	71000000	2.07199	2.96051	2
P1S1C	8	71000001	72000000	1.96207	1.10193	2
P1S1C	8	72000001	73000000	3.21775	2.21917	3
P1S1C	8	73000001	74000000	3.75349	2.58289	4
P1S1C	8	74000001	75000000	3.54387	2.87454	4
P1S1C	8	75000001	76000000	2.95697	0.767287	3
P1S1C	8	76000001	77000000	2.868	0	3
P1S1C	8	77000001	78000000	2.11748	2.20132	2
P1S1C	8	78000001	79000000	1.806	0	2
P1S1C	8	79000001	80000000	1.82685	-2.89565	2
P1S1C	8	80000001	81000000	2.14218	0.903716	2
P1S1C	8	81000001	82000000	2.16776	1.95975	2
P1S1C	8	82000001	83000000	2.13036	4.77671	2
P1S1C	8	83000001	84000000	2.24045	0	2
P1S1C	8	84000001	85000000	1.91744	0	2
P1S1C	8	85000001	86000000	1.81333	0	2
P1S1C	8	86000001	87000000	2.39681	-2.18745	2
P1S1C	8	87000001	88000000	2.04069	1.70305	2
P1S1C	8	88000001	89000000	1.77398	0	2
P1S1C	8	89000001	90000000	1.75565	-6.08941	2
P1S1C	8	90000001	91000000	1.81139	2.77764	2
P1S1C	8	91000001	92000000	2.30904	-0.28814	2
P1S1C	8	92000001	93000000	1.99532	-1.75265	2
P1S1C	8	93000001	94000000	2.18556	-1.33508	2
P1S1C	8	94000001	95000000	1.66642	3.24748	2
P1S1C	8	95000001	96000000	2.43923	2.30851	2
P1S1C	8	96000001	97000000	1.60301	3.33449	2
P1S1C	8	97000001	98000000	1.95773	1.52921	2
P1S1C	8	98000001	99000000	1.98009	2.72602	2
P1S1C	8	99000001	100000000	2.31553	1.27155	2
P1S1C	8	100000000	101000000	3.11687	2.22385	3
P1S1C	8	101000000	102000000	3.42635	3.22607	3
P1S1C	8	102000000	103000000	3.6234	2.4448	4
P1S1C	8	103000000	104000000	3.64466	1.61113	4
P1S1C	8	104000000	105000000	3.05597	6.04619	3
P1S1C	8	105000000	106000000	2.77442	5.40933	3
P1S1C	8	106000000	107000000	3.26787	-5.57602	3
P1S1C	8	107000000	108000000	3.15775	-3.03763	3
P1S1C	8	108000000	109000000	2.92332	-7.99569	3
P1S1C	8	109000000	110000000	3.20179	2.54531	3
P1S1C	8	110000000	111000000	2.61041	3.49264	3
P1S1C	8	111000000	112000000	2.65561	0	3
P1S1C	8	112000000	113000000	3.00524	0	3
P1S1C	8	113000000	114000000	2.68942	0	3
P1S1C	8	114000000	115000000	2.87154	0	3
P1S1C	8	115000000	116000000	3.07265	0	3
P1S1C	8	116000000	117000000	2.58927	1.01903	3
P1S1C	8	117000000	118000000	2.66181	2.29935	3
P1S1C	8	118000000	119000000	3.41338	2.02591	3
P1S1C	8	119000000	120000000	3.23776	4.90728	3
P1S1C	8	120000000	121000000	2.9815	1.2488	3
P1S1C	8	121000000	122000000	2.90424	1.08966	3
P1S1C	8	122000000	123000000	2.9581	-7.67939	3
P1S1C	8	123000000	124000000	2.94288	2.84569	3
P1S1C	8	124000000	125000000	3.56664	1.31282	4
P1S1C	8	125000000	126000000	3.52354	0.72133	4
P1S1C	8	126000000	127000000	3.29114	3.52085	3
P1S1C	8	127000000	128000000	3.41535	3.84355	3
P1S1C	8	128000000	129000000	4.08112	2.63444	4
P1S1C	8	129000000	130000000	3.33485	3.8243	3
P1S1C	8	130000000	131000000	3.04219	2.72012	3
P1S1C	8	131000000	132000000	3.0608	1.90392	3
P1S1C	8	132000000	133000000	2.86375	-0.07602	3
P1S1C	8	133000000	134000000	2.66871	0.090692	3
P1S1C	8	134000000	135000000	3.39142	2.99155	3
P1S1C	8	135000000	136000000	2.9743	-8.97833	3
P1S1C	8	136000000	137000000	2.88111	-13.4818	3
P1S1C	8	137000000	138000000	2.7154	0	3
P1S1C	8	138000000	139000000	2.35475	0	2
P1S1C	8	139000000	140000000	3.24093	8.57742	3
P1S1C	8	140000000	141000000	3.06425	-2.70081	3
P1S1C	8	141000000	142000000	3.77408	2.92247	4
P1S1C	8	142000000	143000000	4.0269	-1.25422	4
P1S1C	8	143000000	144000000	3.3937	0.811346	3
P1S1C	8	144000000	145000000	3.69561	0.596533	4
P1S1C	8	145000000	146000000	5.02661	0.172698	5
P1S1C	8	146000000	147000000	3.54218	0.473829	4
P1S1C	9	1	1000000	1.71592	2.06284	2
P1S1C	9	1000001	2000000	1.4492	1.69821	1
P1S1C	9	2000001	3000000	1.54941	-1.10819	2
P1S1C	9	3000001	4000000	1.10956	-3.19393	1
P1S1C	9	4000001	5000000	1.54313	-1.19314	2
P1S1C	9	5000001	6000000	1.60787	-0.9406	2
P1S1C	9	6000001	7000000	1.77545	2.62235	2
P1S1C	9	7000001	8000000	1.4934	0.344325	1
P1S1C	9	8000001	9000000	1.39944	9.92488	1
P1S1C	9	9000001	10000000	1.11997	0	1
P1S1C	9	10000001	11000000	1.28794	9.92488	1
P1S1C	9	11000001	12000000	1.23721	0	1
P1S1C	9	12000001	13000000	1.59291	10.2976	2
P1S1C	9	13000001	14000000	1.52192	-10.1959	2
P1S1C	9	14000001	15000000	1.33504	-1.77143	1
P1S1C	9	15000001	16000000	1.63088	1.56915	2
P1S1C	9	16000001	17000000	1.46763	-8.59007	1
P1S1C	9	17000001	18000000	1.60547	-9.61986	2
P1S1C	9	18000001	19000000	1.43291	0	1
P1S1C	9	19000001	20000000	1.67448	0.267391	2
P1S1C	9	20000001	21000000	1.43757	-3.31311	1
P1S1C	9	21000001	22000000	1.48299	0.613703	1
P1S1C	9	22000001	23000000	1.23663	-8.78685	1
P1S1C	9	23000001	24000000	1.37227	0	1
P1S1C	9	24000001	25000000	1.52301	0	2
P1S1C	9	25000001	26000000	1.34551	-0.27684	1
P1S1C	9	26000001	27000000	1.55777	-1.8544	2
P1S1C	9	27000001	28000000	1.8982	-9.89798	2
P1S1C	9	28000001	29000000	1.97255	0	2
P1S1C	9	29000001	30000000	1.8743	0	2
P1S1C	9	30000001	31000000	1.49856	0	1
P1S1C	9	31000001	32000000	1.61182	0	2
P1S1C	9	32000001	33000000	2.16882	1.46396	2
P1S1C	9	33000001	34000000	3.61254	1.53381	4
P1S1C	9	34000001	35000000	3.63987	0.557301	4
P1S1C	9	35000001	36000000	2.5052	-2.39989	3
P1S1C	9	36000001	37000000	2.64815	1.18715	3
P1S1C	9	37000001	38000000	2.23303	-0.31915	2
P1S1C	9	38000001	39000000	2.03733	0.582709	2
P1S1C	9	39000001	40000000	2.35052	0	2
P1S1C	9	40000001	41000000	1.87578	0	2
P1S1C	9	41000001	42000000	2.52557	3.68292	3
P1S1C	9	42000001	43000000	1.59545	-2.75502	2
P1S1C	9	43000001	44000000	2.36583	0	2
P1S1C	9	44000001	45000000	2.28264	0	2
P1S1C	9	45000001	46000000	2.02044	0	2
P1S1C	9	46000001	47000000	2.16877	-12.5762	2
P1S1C	9	47000001	48000000	2.32754	0	2
P1S1C	9	65000001	66000000	2.54795	0	3
P1S1C	9	66000001	67000000	1.19184	0	1
P1S1C	9	67000001	68000000	1.86495	-7.21798	2
P1S1C	9	68000001	69000000	1.57588	1.31204	2
P1S1C	9	69000001	70000000	1.68591	-0.49452	2
P1S1C	9	70000001	71000000	1.72615	0.603319	2
P1S1C	9	71000001	72000000	2.041	-1.69255	2
P1S1C	9	72000001	73000000	1.75945	-1.85714	2
P1S1C	9	73000001	74000000	1.93061	-4.18241	2
P1S1C	9	74000001	75000000	1.95048	0.466613	2
P1S1C	9	75000001	76000000	2.11153	1.42197	2
P1S1C	9	76000001	77000000	1.8232	0	2
P1S1C	9	77000001	78000000	1.96996	0.991102	2
P1S1C	9	78000001	79000000	1.73414	1.03281	2
P1S1C	9	79000001	80000000	2.08056	1.73228	2
P1S1C	9	80000001	81000000	2.10629	1.55394	2
P1S1C	9	81000001	82000000	1.54167	0	2
P1S1C	9	82000001	83000000	1.82249	-1.57786	2
P1S1C	9	83000001	84000000	1.67224	0	2
P1S1C	9	84000001	85000000	2.04916	1.7734	2
P1S1C	9	85000001	86000000	2.09277	0.535934	2
P1S1C	9	86000001	87000000	1.97946	2.45961	2
P1S1C	9	87000001	88000000	1.93356	4.92807	2
P1S1C	9	88000001	89000000	2.01696	-0.89578	2
P1S1C	9	89000001	90000000	2.09688	1.13663	2
P1S1C	9	90000001	91000000	2.57848	0.831336	3
P1S1C	9	91000001	92000000	2.68036	1.58235	3
P1S1C	9	92000001	93000000	1.90199	-5.94192	2
P1S1C	9	93000001	94000000	1.96748	-0.17321	2
P1S1C	9	94000001	95000000	2.1166	-0.06705	2
P1S1C	9	95000001	96000000	2.52067	-0.06147	3
P1S1C	9	96000001	97000000	2.68056	-0.30795	3
P1S1C	9	97000001	98000000	2.19719	1.47819	2
P1S1C	9	98000001	99000000	1.97361	2.70111	2
P1S1C	9	99000001	100000000	2.35352	3.29351	2
P1S1C	9	100000000	101000000	2.57741	2.48298	3
P1S1C	9	101000000	102000000	1.83031	0.826518	2
P1S1C	9	102000000	103000000	2.03102	3.91902	2
P1S1C	9	103000000	104000000	2.15787	1.32837	2
P1S1C	9	104000000	105000000	2.19262	3.04568	2
P1S1C	9	105000000	106000000	1.99304	0	2
P1S1C	9	106000000	107000000	2.02057	6.7635	2
P1S1C	9	107000000	108000000	2.59625	1.17179	3
P1S1C	9	108000000	109000000	2.25092	2.33601	2
P1S1C	9	109000000	110000000	2.03883	9.17721	2
P1S1C	9	110000000	111000000	2.07162	0.256627	2
P1S1C	9	111000000	112000000	2.22386	0.625705	2
P1S1C	9	112000000	113000000	2.15352	3.11075	2
P1S1C	9	113000000	114000000	2.36235	3.55661	2
P1S1C	9	114000000	115000000	2.17598	1.36983	2
P1S1C	9	115000000	116000000	2.27048	1.2545	2
P1S1C	9	116000000	117000000	2.16101	1.04312	2
P1S1C	9	117000000	118000000	2.38636	3.19585	2
P1S1C	9	118000000	119000000	1.94647	0	2
P1S1C	9	119000000	120000000	2.15175	-9.54066	2
P1S1C	9	120000000	121000000	1.76036	-10.1294	2
P1S1C	9	121000000	122000000	2.13937	0	2
P1S1C	9	122000000	123000000	2.05175	0	2
P1S1C	9	123000000	124000000	2.36163	2.34871	2
P1S1C	9	124000000	125000000	2.61716	-0.13529	3
P1S1C	9	125000000	126000000	2.32234	1.19913	2
P1S1C	9	126000000	127000000	2.32126	2.51247	2
P1S1C	9	127000000	128000000	2.96833	0.821956	3
P1S1C	9	128000000	129000000	2.45379	0.939839	2
P1S1C	9	129000000	130000000	2.17208	-1.7087	2
P1S1C	9	130000000	131000000	2.93752	-0.03206	3
P1S1C	9	131000000	132000000	4.0189	-0.04717	4
P1S1C	9	132000000	133000000	2.63056	-0.43649	3
P1S1C	9	133000000	134000000	2.19433	-0.92904	2
P1S1C	9	134000000	135000000	2.1443	-0.71126	2
P1S1C	9	135000000	136000000	2.11475	-0.22269	2
P1S1C	9	136000000	137000000	2.64604	1.1335	3
P1S1C	9	137000000	138000000	2.56083	0.567632	3
P1S1C	9	138000000	139000000	2.53868	-1.18892	3
P1S1C	9	139000000	140000000	3.21155	-0.90222	3
P1S1C	9	140000000	141000000	2.49982	-0.4351	2
P1S1C	9	141000000	142000000	1.87226	2.73557	2
P1S1C	10	1	1000000	2.09096	1.38284	2
P1S1C	10	1000001	2000000	1.77648	1.51503	2
P1S1C	10	2000001	3000000	1.49071	0	1
P1S1C	10	3000001	4000000	1.48144	1.27372	1
P1S1C	10	4000001	5000000	1.32347	11.4272	1
P1S1C	10	5000001	6000000	2.08012	3.3634	2
P1S1C	10	6000001	7000000	1.95371	-1.90065	2
P1S1C	10	7000001	8000000	1.56114	1.54583	2
P1S1C	10	8000001	9000000	1.16669	-10.3187	1
P1S1C	10	9000001	10000000	1.1961	0	1
P1S1C	10	10000001	11000000	1.26244	-10.7461	1
P1S1C	10	11000001	12000000	1.7049	-0.70254	2
P1S1C	10	12000001	13000000	2.04203	1.96915	2
P1S1C	10	13000001	14000000	1.61138	-1.10706	2
P1S1C	10	14000001	15000000	1.62501	-0.59141	2
P1S1C	10	15000001	16000000	1.30142	-1.09853	1
P1S1C	10	16000001	17000000	1.3052	1.90717	1
P1S1C	10	17000001	18000000	1.36622	-3.90263	1
P1S1C	10	18000001	19000000	1.45359	0.661059	1
P1S1C	10	19000001	20000000	1.4473	0	1
P1S1C	10	20000001	21000000	1.45309	12.3538	1
P1S1C	10	21000001	22000000	1.56802	-0.74377	2
P1S1C	10	22000001	23000000	1.40714	0.633625	1
P1S1C	10	23000001	24000000	1.11324	-1.08555	1
P1S1C	10	24000001	25000000	1.77227	-0.87778	2
P1S1C	10	25000001	26000000	1.23637	4.30816	1
P1S1C	10	26000001	27000000	1.67776	4.09965	2
P1S1C	10	27000001	28000000	1.62753	1.79762	2
P1S1C	10	28000001	29000000	1.59468	1.91765	2
P1S1C	10	29000001	30000000	1.73638	-2.09153	2
P1S1C	10	30000001	31000000	1.58808	-1.00302	2
P1S1C	10	31000001	32000000	1.67143	1.84329	2
P1S1C	10	32000001	33000000	1.72193	1.35713	2
P1S1C	10	33000001	34000000	1.452	2.47203	1
P1S1C	10	34000001	35000000	1.43339	1.1923	1
P1S1C	10	35000001	36000000	1.99133	2.22722	2
P1S1C	10	36000001	37000000	1.65803	0	2
P1S1C	10	37000001	38000000	1.4549	0	1
P1S1C	10	38000001	39000000	1.23262	-3.97565	1
P1S1C	10	39000001	40000000	1.58906	0	2
P1S1C	10	42000001	43000000	2.6821	9.54233	3
P1S1C	10	43000001	44000000	1.53241	1.99241	2
P1S1C	10	44000001	45000000	1.39428	-3.60627	1
P1S1C	10	45000001	46000000	1.34568	-0.85152	1
P1S1C	10	46000001	47000000	1.52024	-0.37711	2
P1S1C	10	47000001	48000000	1.67082	-2.47393	2
P1S1C	10	48000001	49000000	1.80086	-3.60776	2
P1S1C	10	49000001	50000000	1.74563	-9.79641	2
P1S1C	10	50000001	51000000	1.62803	-4.85925	2
P1S1C	10	51000001	52000000	1.92211	1.055	2
P1S1C	10	52000001	53000000	1.34849	0.805258	1
P1S1C	10	53000001	54000000	1.3927	3.03944	1
P1S1C	10	54000001	55000000	1.49713	-0.53741	1
P1S1C	10	55000001	56000000	1.54794	0	2
P1S1C	10	56000001	57000000	1.49286	0	1
P1S1C	10	57000001	58000000	1.47752	0	1
P1S1C	10	58000001	59000000	1.49972	-0.10727	1
P1S1C	10	59000001	60000000	1.34465	2.11163	1
P1S1C	10	60000001	61000000	1.47029	-0.54721	1
P1S1C	10	61000001	62000000	2.05484	-2.49793	2
P1S1C	10	62000001	63000000	1.36144	4.69302	1
P1S1C	10	63000001	64000000	1.3847	4.13777	1
P1S1C	10	64000001	65000000	1.33668	2.81988	1
P1S1C	10	65000001	66000000	1.53947	3.60556	2
P1S1C	10	66000001	67000000	1.70938	0	2
P1S1C	10	67000001	68000000	1.43741	-6.32479	1
P1S1C	10	68000001	69000000	1.54485	0	2
P1S1C	10	69000001	70000000	2.23847	-1.50292	2
P1S1C	10	70000001	71000000	1.90701	0.398981	2
P1S1C	10	71000001	72000000	1.94235	0.608266	2
P1S1C	10	72000001	73000000	1.22713	-0.53871	1
P1S1C	10	73000001	74000000	1.80086	-0.85267	2
P1S1C	10	74000001	75000000	1.98613	-1.18772	2
P1S1C	10	75000001	76000000	1.90477	-1.25614	2
P1S1C	10	76000001	77000000	1.95022	-1.00134	2
P1S1C	10	77000001	78000000	1.65515	0.577491	2
P1S1C	10	78000001	79000000	1.50311	-14.2804	2
P1S1C	10	79000001	80000000	1.45636	0.629465	1
P1S1C	10	80000001	81000000	1.40871	0.077929	1
P1S1C	10	81000001	82000000	1.83127	-0.77271	2
P1S1C	10	82000001	83000000	1.54751	2.82137	2
P1S1C	10	83000001	84000000	1.39678	0	1
P1S1C	10	84000001	85000000	1.41554	0	1
P1S1C	10	85000001	86000000	1.8029	2.43101	2
P1S1C	10	86000001	87000000	1.58119	1.01998	2
P1S1C	10	87000001	88000000	1.40515	0	1
P1S1C	10	88000001	89000000	1.65298	-2.85776	2
P1S1C	10	89000001	90000000	1.47375	-0.53571	1
P1S1C	10	90000001	91000000	1.30649	-0.7294	1
P1S1C	10	91000001	92000000	1.32809	0.992874	1
P1S1C	10	92000001	93000000	1.40063	-0.32841	1
P1S1C	10	93000001	94000000	1.451	-1.7489	1
P1S1C	10	94000001	95000000	1.6991	2.29719	2
P1S1C	10	95000001	96000000	1.68648	5.77314	2
P1S1C	10	96000001	97000000	1.95045	-0.25307	2
P1S1C	10	97000001	98000000	1.61042	-0.51177	2
P1S1C	10	98000001	99000000	1.54115	0.020429	2
P1S1C	10	99000001	100000000	1.79734	0.913771	2
P1S1C	10	100000000	101000000	1.69359	-0.76371	2
P1S1C	10	101000000	102000000	1.87809	-0.72216	2
P1S1C	10	102000000	103000000	1.89755	-0.05234	2
P1S1C	10	103000000	104000000	1.71706	0.35958	2
P1S1C	10	104000000	105000000	1.87473	-2.1537	2
P1S1C	10	105000000	106000000	1.92939	1.03677	2
P1S1C	10	106000000	107000000	1.3137	1.20066	1
P1S1C	10	107000000	108000000	1.34637	0	1
P1S1C	10	108000000	109000000	1.38352	0	1
P1S1C	10	109000000	110000000	1.16786	0	1
P1S1C	10	110000000	111000000	1.16215	0	1
P1S1C	10	111000000	112000000	1.54178	1.6766	2
P1S1C	10	112000000	113000000	1.61717	1.19099	2
P1S1C	10	113000000	114000000	1.3081	-11.1778	1
P1S1C	10	114000000	115000000	1.42177	-1.51099	1
P1S1C	10	115000000	116000000	1.17147	-0.39745	1
P1S1C	10	116000000	117000000	1.33936	-1.13539	1
P1S1C	10	117000000	118000000	1.29742	-11.6478	1
P1S1C	10	118000000	119000000	1.72415	0.13577	2
P1S1C	10	119000000	120000000	1.36237	-3.8191	1
P1S1C	10	120000000	121000000	1.96133	-0.24983	2
P1S1C	10	121000000	122000000	2.10802	0.163338	2
P1S1C	10	122000000	123000000	1.55603	1.20911	2
P1S1C	10	123000000	124000000	1.95693	2.0444	2
P1S1C	10	124000000	125000000	1.94287	-0.2411	2
P1S1C	10	125000000	126000000	1.77965	0.033719	2
P1S1C	10	126000000	127000000	1.8875	-0.54526	2
P1S1C	10	127000000	128000000	1.59115	-0.1768	2
P1S1C	10	128000000	129000000	1.92057	4.30149	2
P1S1C	10	129000000	130000000	2.37362	3.83658	2
P1S1C	10	130000000	131000000	2.09341	0	2
P1S1C	10	131000000	132000000	2.2399	0.500602	2
P1S1C	10	132000000	133000000	2.25552	0	2
P1S1C	10	133000000	134000000	1.97334	-0.06279	2
P1S1C	10	134000000	135000000	2.38976	-1.03862	2
P1S1C	10	135000000	136000000	2.17011	0.203234	2
P1S1C	11	1	1000000	3.27953	-0.46653	3
P1S1C	11	1000001	2000000	1.89881	-7.05325	2
P1S1C	11	2000001	3000000	1.93456	-1.76211	2
P1S1C	11	3000001	4000000	2.42058	0.206745	2
P1S1C	11	4000001	5000000	2.06551	1.51076	2
P1S1C	11	5000001	6000000	1.90646	-4.18504	2
P1S1C	11	6000001	7000000	1.666	-0.73067	2
P1S1C	11	7000001	8000000	1.93717	4.73432	2
P1S1C	11	8000001	9000000	2.36842	-0.38966	2
P1S1C	11	9000001	10000000	2.63757	1.73637	3
P1S1C	11	10000001	11000000	2.12401	1.12404	2
P1S1C	11	11000001	12000000	2.64809	0.947921	3
P1S1C	11	12000001	13000000	2.31125	0.529003	2
P1S1C	11	13000001	14000000	2.34949	0.928822	2
P1S1C	11	14000001	15000000	2.13634	2.12196	2
P1S1C	11	15000001	16000000	1.95561	-0.27924	2
P1S1C	11	16000001	17000000	2.06673	2.91743	2
P1S1C	11	17000001	18000000	2.49394	0.161895	2
P1S1C	11	18000001	19000000	2.22719	1.72573	2
P1S1C	11	19000001	20000000	2.14238	-2.1923	2
P1S1C	11	20000001	21000000	2.35078	4.65121	2
P1S1C	11	21000001	22000000	2.04273	0	2
P1S1C	11	22000001	23000000	1.78836	-1.15273	2
P1S1C	11	23000001	24000000	1.78503	0	2
P1S1C	11	24000001	25000000	2.31541	12.1025	2
P1S1C	11	25000001	26000000	2.18229	12.1025	2
P1S1C	11	26000001	27000000	1.99978	-0.14699	2
P1S1C	11	27000001	28000000	2.08663	3.99466	2
P1S1C	11	28000001	29000000	1.72013	5.49704	2
P1S1C	11	29000001	30000000	1.68557	0	2
P1S1C	11	30000001	31000000	2.07977	1.09219	2
P1S1C	11	31000001	32000000	1.66793	1.90627	2
P1S1C	11	32000001	33000000	1.87956	2.27502	2
P1S1C	11	33000001	34000000	2.31537	0.963421	2
P1S1C	11	34000001	35000000	2.29143	0.824859	2
P1S1C	11	35000001	36000000	2.37772	2.14732	2
P1S1C	11	36000001	37000000	1.91535	-0.34995	2
P1S1C	11	37000001	38000000	1.66263	0	2
P1S1C	11	38000001	39000000	1.82192	0	2
P1S1C	11	39000001	40000000	1.92996	0	2
P1S1C	11	40000001	41000000	1.75701	0	2
P1S1C	11	41000001	42000000	1.61058	0	2
P1S1C	11	42000001	43000000	1.68216	0	2
P1S1C	11	43000001	44000000	1.93936	1.23559	2
P1S1C	11	44000001	45000000	2.49028	0.389252	2
P1S1C	11	45000001	46000000	2.26788	0.57	2
P1S1C	11	46000001	47000000	2.62924	1.20398	3
P1S1C	11	47000001	48000000	2.72873	-0.28946	3
P1S1C	11	48000001	49000000	1.72014	0.545793	2
P1S1C	11	49000001	50000000	1.83847	6.07151	2
P1S1C	11	50000001	51000000	1.26856	0	1
P1S1C	11	51000001	52000000	1.99175	0	2
P1S1C	11	54000001	55000000	1.36827	0	1
P1S1C	11	55000001	56000000	1.65353	-8.91317	2
P1S1C	11	56000001	57000000	2.1982	0	2
P1S1C	11	57000001	58000000	2.54168	-0.06248	3
P1S1C	11	58000001	59000000	1.87943	0.103068	2
P1S1C	11	59000001	60000000	2.27453	-1.24182	2
P1S1C	11	60000001	61000000	2.48645	1.17495	2
P1S1C	11	61000001	62000000	2.85673	0.713966	3
P1S1C	11	62000001	63000000	3.40177	0.209818	3
P1S1C	11	63000001	64000000	3.07225	-0.16413	3
P1S1C	11	64000001	65000000	3.34013	0.899168	3
P1S1C	11	65000001	66000000	3.37734	0.483417	3
P1S1C	11	66000001	67000000	3.95468	0.24898	4
P1S1C	11	67000001	68000000	3.75072	1.48205	4
P1S1C	11	68000001	69000000	3.802	1.46327	4
P1S1C	11	69000001	70000000	14.8002	2.85242	15
P1S1C	11	70000001	71000000	9.85042	3.46102	10
P1S1C	11	71000001	72000000	1.81622	-0.51259	2
P1S1C	11	72000001	73000000	1.84771	-3.00802	2
P1S1C	11	73000001	74000000	1.74627	0.022521	2
P1S1C	11	74000001	75000000	2.1112	-0.57383	2
P1S1C	11	75000001	76000000	5.2408	0.801272	5
P1S1C	11	76000001	77000000	5.81582	2.62711	6
P1S1C	11	77000001	78000000	1.66463	0.706654	2
P1S1C	11	78000001	79000000	1.65247	0.343157	2
P1S1C	11	79000001	80000000	1.6032	9.67633	2
P1S1C	11	80000001	81000000	1.27416	0	1
P1S1C	11	81000001	82000000	1.75444	0	2
P1S1C	11	82000001	83000000	1.42443	1.02592	1
P1S1C	11	83000001	84000000	1.63612	0	2
P1S1C	11	84000001	85000000	1.1658	0	1
P1S1C	11	85000001	86000000	1.56793	0.032173	2
P1S1C	11	86000001	87000000	1.68558	-1.43298	2
P1S1C	11	87000001	88000000	1.63421	3.33186	2
P1S1C	11	88000001	89000000	1.33016	3.89913	1
P1S1C	11	89000001	90000000	1.54167	2.16347	2
P1S1C	11	90000001	91000000	1.15194	0	1
P1S1C	11	91000001	92000000	1.43338	0	1
P1S1C	11	92000001	93000000	1.48373	9.43605	1
P1S1C	11	93000001	94000000	1.53114	2.03097	2
P1S1C	11	94000001	95000000	1.54514	0.865532	2
P1S1C	11	95000001	96000000	1.49017	1.75714	1
P1S1C	11	96000001	97000000	1.69458	-1.84334	2
P1S1C	11	97000001	98000000	1.28189	0	1
P1S1C	11	98000001	99000000	1.42323	0	1
P1S1C	11	99000001	100000000	1.51391	0	2
P1S1C	11	100000000	101000000	1.6708	-8.84329	2
P1S1C	11	101000000	102000000	1.669	0.361116	2
P1S1C	11	102000000	103000000	1.87481	0.714449	2
P1S1C	11	103000000	104000000	1.4033	-7.09373	1
P1S1C	11	104000000	105000000	1.09773	1.94948	1
P1S1C	11	105000000	106000000	1.27048	4.51679	1
P1S1C	11	106000000	107000000	1.37088	-10.4021	1
P1S1C	11	107000000	108000000	1.31931	-5.76081	1
P1S1C	11	108000000	109000000	1.77143	0.170402	2
P1S1C	11	109000000	110000000	1.43101	-0.93559	1
P1S1C	11	110000000	111000000	1.85905	-1.62304	2
P1S1C	11	111000000	112000000	1.81767	-3.81558	2
P1S1C	11	112000000	113000000	1.60183	0.436428	2
P1S1C	11	113000000	114000000	1.82449	-1.73667	2
P1S1C	11	114000000	115000000	1.67999	-0.75512	2
P1S1C	11	115000000	116000000	1.729	-11.4636	2
P1S1C	11	116000000	117000000	1.58749	1.69427	2
P1S1C	11	117000000	118000000	1.66696	-0.84119	2
P1S1C	11	118000000	119000000	1.84138	0.390076	2
P1S1C	11	119000000	120000000	1.88426	-0.78654	2
P1S1C	11	120000000	121000000	1.9798	-0.45578	2
P1S1C	11	121000000	122000000	1.90479	2.05008	2
P1S1C	11	122000000	123000000	2.26044	-0.44838	2
P1S1C	11	123000000	124000000	1.76199	1.64612	2
P1S1C	11	124000000	125000000	1.66063	-2.05483	2
P1S1C	11	125000000	126000000	1.93641	1.58773	2
P1S1C	11	126000000	127000000	1.69371	0.197375	2
P1S1C	11	127000000	128000000	1.35668	0	1
P1S1C	11	128000000	129000000	1.77491	3.19397	2
P1S1C	11	129000000	130000000	1.4404	0.705954	1
P1S1C	11	130000000	131000000	1.50578	0.891592	2
P1S1C	11	131000000	132000000	1.82124	0	2
P1S1C	11	132000000	133000000	1.96912	0	2
P1S1C	11	133000000	134000000	1.51185	-2.89386	2
P1S1C	11	134000000	135000000	1.37407	-0.29263	1
P1S1C	11	135000000	136000000	2.63264	0	3
P1S1C	12	1	1000000	2.20225	0.061626	2
P1S1C	12	1000001	2000000	2.15684	0.703942	2
P1S1C	12	2000001	3000000	2.14934	0.035524	2
P1S1C	12	3000001	4000000	2.73688	-1.7674	3
P1S1C	12	4000001	5000000	2.28138	-0.25472	2
P1S1C	12	5000001	6000000	1.99347	-9.3253	2
P1S1C	12	6000001	7000000	2.8404	-0.40017	3
P1S1C	12	7000001	8000000	2.16847	-0.32839	2
P1S1C	12	8000001	9000000	2.29835	-1.53328	2
P1S1C	12	9000001	10000000	1.78252	-0.80241	2
P1S1C	12	10000001	11000000	1.91764	-2.42036	2
P1S1C	12	11000001	12000000	1.75112	-6.37197	2
P1S1C	12	12000001	13000000	2.54503	0.959784	3
P1S1C	12	13000001	14000000	1.83486	-2.18188	2
P1S1C	12	14000001	15000000	1.8503	-0.05092	2
P1S1C	12	15000001	16000000	2.11705	-2.5594	2
P1S1C	12	16000001	17000000	1.95815	2.23197	2
P1S1C	12	17000001	18000000	2.2963	0	2
P1S1C	12	18000001	19000000	1.79882	0	2
P1S1C	12	19000001	20000000	2.01138	5.67415	2
P1S1C	12	20000001	21000000	1.79885	10.7059	2
P1S1C	12	21000001	22000000	2.01147	2.13706	2
P1S1C	12	22000001	23000000	2.19719	2.67075	2
P1S1C	12	23000001	24000000	1.62982	0	2
P1S1C	12	24000001	25000000	1.97496	4.1389	2
P1S1C	12	25000001	26000000	2.23508	0.893562	2
P1S1C	12	26000001	27000000	2.00084	-0.29522	2
P1S1C	12	27000001	28000000	2.35157	2.1474	2
P1S1C	12	28000001	29000000	2.55106	2.11643	3
P1S1C	12	29000001	30000000	2.08088	2.76841	2
P1S1C	12	30000001	31000000	1.82956	-2.71284	2
P1S1C	12	31000001	32000000	2.02539	2.17229	2
P1S1C	12	32000001	33000000	2.22111	1.80089	2
P1S1C	12	33000001	34000000	2.01661	4.57162	2
P1S1C	12	34000001	35000000	1.88274	0	2
P1S1C	12	37000001	38000000	1.62318	0	2
P1S1C	12	38000001	39000000	1.51959	0.671188	2
P1S1C	12	39000001	40000000	1.99854	3.42587	2
P1S1C	12	40000001	41000000	1.67413	0	2
P1S1C	12	41000001	42000000	1.97395	2.15657	2
P1S1C	12	42000001	43000000	1.99616	1.10663	2
P1S1C	12	43000001	44000000	2.02973	0	2
P1S1C	12	44000001	45000000	1.99281	3.49079	2
P1S1C	12	45000001	46000000	1.73603	0.547789	2
P1S1C	12	46000001	47000000	1.97659	0.694993	2
P1S1C	12	47000001	48000000	2.21292	-1.91283	2
P1S1C	12	48000001	49000000	2.3398	-0.02722	2
P1S1C	12	49000001	50000000	2.66344	1.61827	3
P1S1C	12	50000001	51000000	2.74166	-0.25832	3
P1S1C	12	51000001	52000000	2.66857	0.715072	3
P1S1C	12	52000001	53000000	2.18902	2.61135	2
P1S1C	12	53000001	54000000	2.9566	-2.34775	3
P1S1C	12	54000001	55000000	2.93611	0.58983	3
P1S1C	12	55000001	56000000	1.84194	0	2
P1S1C	12	56000001	57000000	3.27935	-0.2446	3
P1S1C	12	57000001	58000000	2.58429	1.24365	3
P1S1C	12	58000001	59000000	1.89829	0.684661	2
P1S1C	12	59000001	60000000	1.94434	-1.55767	2
P1S1C	12	60000001	61000000	1.56763	1.47089	2
P1S1C	12	61000001	62000000	1.53492	0	2
P1S1C	12	62000001	63000000	1.75099	1.14303	2
P1S1C	12	63000001	64000000	1.65661	-4.20544	2
P1S1C	12	64000001	65000000	1.9467	3.04127	2
P1S1C	12	65000001	66000000	1.75638	-0.88993	2
P1S1C	12	66000001	67000000	1.70783	0.187998	2
P1S1C	12	67000001	68000000	1.52866	3.19252	2
P1S1C	12	68000001	69000000	1.72088	1.50042	2
P1S1C	12	69000001	70000000	1.94702	-5.08961	2
P1S1C	12	70000001	71000000	1.99326	0.068234	2
P1S1C	12	71000001	72000000	1.71337	-12.3632	2
P1S1C	12	72000001	73000000	1.73861	1.3076	2
P1S1C	12	73000001	74000000	1.80714	0	2
P1S1C	12	74000001	75000000	1.78743	2.88022	2
P1S1C	12	75000001	76000000	1.59784	1.50316	2
P1S1C	12	76000001	77000000	1.6666	0.862713	2
P1S1C	12	77000001	78000000	1.84722	-2.10311	2
P1S1C	12	78000001	79000000	1.54891	0	2
P1S1C	12	79000001	80000000	1.60921	-0.79981	2
P1S1C	12	80000001	81000000	1.89376	-0.51618	2
P1S1C	12	81000001	82000000	1.47238	-15.4522	1
P1S1C	12	82000001	83000000	1.77761	2.21913	2
P1S1C	12	83000001	84000000	1.95356	0	2
P1S1C	12	84000001	85000000	1.50716	0	2
P1S1C	12	85000001	86000000	1.85302	0	2
P1S1C	12	86000001	87000000	1.95383	18.5186	2
P1S1C	12	87000001	88000000	1.6566	0	2
P1S1C	12	88000001	89000000	2.08144	1.26601	2
P1S1C	12	89000001	90000000	1.76477	-0.43296	2
P1S1C	12	90000001	91000000	1.74742	9.83431	2
P1S1C	12	91000001	92000000	2.03648	-4.40137	2
P1S1C	12	92000001	93000000	2.01102	2.62438	2
P1S1C	12	93000001	94000000	2.44706	2.05615	2
P1S1C	12	94000001	95000000	2.02317	-0.3647	2
P1S1C	12	95000001	96000000	2.0975	1.28751	2
P1S1C	12	96000001	97000000	2.17	4.02702	2
[truncated: 19,897 more rows]

## Sheet: 2.10 Fig. 4g-config
# 1.4 LINKS AND RULES
#
# The first data track we will add are links. By using rules, which
# are expressions that are evaluated for every link, the formatting
# can be dynamically changed based on data values.
#
# I will also show you how to change the definition of colors, if you
# would like to assign different chromosome color scheme to your
# figure.
karyotype = /Share/BP/caochen/Tools/circos/circos-0.67-7/data/karyotype/karyotype.human.txt
chromosomes_units = 1000000
chromosomes_scale = /./=1.0rn
#chromosomes_display_default = yes
#chromosomes = /hs[1-22]$/;hsX
#chromosomes_reverse = /hs[234]/
#chromosomes_scale = hs1=0.5r,/hs[234]/=0.5rn
#chromosomes_radius = hs4:0.9r
# In the previous tutorial (1.3), I used chromosomes_colors to change
# the color of the ideograms. This approach works well when the only
# thing you want to do is change the color of the segments.
#
# Another way to achieve this is to actually redefine the colors which
# are used to color the ideograms. The benefit of doing this is that
# whenever you refer to the color (which you can use by using the name
# of the chromosome), you get the custom value.
#
# If you look in the human karyotype file linked to above, you'll see
# that each chromosome's color is chrN where N is the number of the
# chromosome. Thus, hs1 has color chr1, hs2 has color chr2, and so
# on. For convenience, a color can be referenced using 'chr' and 'hs'
# prefixes (chr1 and hs1 are the same color).
#
# Colors are redefined by overwriting color definitions, which are
# found in the <colors> block. This block is included below from the
# colors_fonts_patterns.conf file, which contains all the default
# definitions. To overwrite colors, use a "*" suffix and provide a new
# value, which can be a lookup to another color.
<colors>
chr1* = lgrey
chr2* = lgrey
chr3* = lgrey
chr4* = lgrey
chr5* = lgrey
#chr6* = lgrey
chr7* = lgrey
chr8* = lgrey
chr9* = lgrey
chr10* = lgrey
chr11* = lgrey
chr12* = lgrey
chr13* = lgrey
chr14* = lgrey
chr15* = lgrey
#chr16* = lgrey
chr17* = lgrey
chr18* = lgrey
chr19* = lgrey
chr20* = lgrey
chr21* = lgrey
chr22* = lgrey
chrx* = lgrey
chry* = lgrey
</colors>
# Links are defined in <link> blocks enclosed in a <links> block. The
# links start at a radial position defined by 'radius' and have their
# control point (adjusts curvature) at the radial position defined by
# 'bezier_radius'. In this example, I use the segmental duplication
# data set, which connects regions of similar sequence (90%+
# similarity, at least 1kb in size).
<links>
<link>
file = ./fusion_link_color_sub.txt
ribon = yes
radius = 0.34r
bezier_radius = 0r
color = black_a4
thickness = 1
# Rule blocks can be added to any <link> or <plot> block and form a
# decision chain that changes how data points (e.g. links, histogram
# bins, scatter plot glyphs, etc) are formatted.
#<rules>
# The decision chain is composed of one or more <rule> blocks.
#<rule>
# Each rule has a condition, formatting statements and an optional
# 'flow' statement. If the condition is true, the rule is applied to
# the data point and no further rules are checked (unless
# flow=continue). If the condition is false, the next rule is checked.
#
# var(X) referrs to the value of variable X for the data point. Here 'intrachr' means intra-chromosomal.
#condition = var(intrachr)
# Any links that are intra-chromosomal will not be shown. Further rules are not tested.
#show = no
#</rule>
#<rule>
# This rule is applied to all remaining links, since its condition is always true.
#condition = 1
# The color of the link is set to the 2nd chromosome in the link
# coordinate (link's end). Here eval() is required so that the
# expression var(chr2) is evaluated (we want the result of var(chr2),
# not the color named "var(chr2)"). Note that for conditions,
# evaluation is automatic, but required for all other parameters.
#color = eval(var(chr2))
# After this rule is applied, the rule chain continues.
#flow = continue
#</rule>
#<rule>
# If the link's start is on hs1...
#condition = from(hs1)
# ...set the radial position of the link's start to be close to the ideogram.
#radius1 = 0.99r
#</rule>
#<rule>
# Same as the rule above, but applies to the end of the link.
#condition = to(hs1)
# 'radius2' (like chr2, start2, end2) refers to the variable 'radius' of the end of the link.
#radius2 = 0.99r
#</rule>
#</rules>
</link>
</links>
<plots>
<plot>
type=heatmap
file=./gain_loss_1M_overlap-freq_reformat.txt
r0=0.94r
r1=0.96r
color=hs16_a5,hs16_a4,hs16_a3,hs16_a2,hs16_a1,hs16
#stroke_color = black
#stroke_thickness = 0.1
scale_log_base = 0.25
</plot>
<plot>
type=heatmap
file=./fusion_1M_overlap_value.txt
r0=0.96r
r1=0.98r
color=hs6
scale_log_base = 0.25
</plot>
#<plot>
#type = text
#file = genes.colorlabels.txt
#r1 = 0.81r
#r0 = 0.61r
#label_font = light
#label_size = 25p
#rpadding = 5p
#show_links = no
#link_dims = 0p,2p,5p,2p,2p
#link_thickness = 2p
#link_color = black
#</plot>
type = histogram
extend_bin = no
color = black
fill_under = yes
thickness = 2
<plot>
file = ./P1S1C_histogram.txt
r0 = 0.26r
r1 = 0.36r
min = -2
max = -0.5
fill_color = blue
background_color = lblue
<<include axis.conf>>
<<include background.conf>>
</plot>
<plot>
file = ./P1S1C_histogram.txt
r0 = 0.36r
r1 = 0.46r
min = 0.5
max = 2
fill_color = red
background_color = lred
<<include axis.conf>>
<<include background.conf>>
</plot>
<plot>
file = ./P1S3C_histogram.txt
r0 = 0.33r
r1 = 0.43r
min = -2
max = -0.5
fill_color = blue
background_color = lblue
<<include axis.conf>>
<<include background.conf>>
</plot>
<plot>
file = ./P1S3C_histogram.txt
r0 = 0.43r
r1 = 0.53r
min = 0.5
max = 2
fill_color = red
background_color = lred
<<include axis.conf>>
<<include background.conf>>
</plot>
<plot>
file = ./P1S4C_histogram.txt
r0 = 0.40r
r1 = 0.50r
min = -2
max = -0.5
fill_color = blue
background_color = lblue
<<include axis.conf>>
<<include background.conf>>
</plot>
<plot>
file = ./P1S4C_histogram.txt
r0 = 0.50r
r1 = 0.60r
min = 0.5
max = 2
fill_color = red
background_color = lred
<<include axis.conf>>
<<include background.conf>>
</plot>
<plot>
file = ./P2S2C_histogram.txt
r0 = 0.47r
r1 = 0.57r
min = -2
max = -0.5
fill_color = blue
background_color = lblue
<<include axis.conf>>
<<include background.conf>>
</plot>
<plot>
file = ./P2S2C_histogram.txt
r0 = 0.57r
r1 = 0.67r
min = 0.5
max = 2
fill_color = red
background_color = lred
<<include axis.conf>>
<<include background.conf>>
</plot>
<plot>
file = ./P3S4C_histogram.txt
r0 = 0.53r
r1 = 0.63r
min = -2
max = -0.5
fill_color = blue
background_color = lblue
<<include axis.conf>>
<<include background.conf>>
</plot>
<plot>
file = ./P3S4C_histogram.txt
r0 = 0.63r
r1 = 0.73r
min = 0.5
max = 2
fill_color = red
background_color = lred
<<include axis.conf>>
<<include background.conf>>
</plot>
<plot>
file = ./P3S5C_histogram.txt
r0 = 0.60r
r1 = 0.70r
min = -2
max = -0.5
fill_color = blue
background_color = lblue
<<include axis.conf>>
<<include background.conf>>
</plot>
<plot>
file = ./P3S5C_histogram.txt
r0 = 0.70r
r1 = 0.80r
min = 0.5
max = 2
fill_color = red
background_color = lred
<<include axis.conf>>
<<include background.conf>>
</plot>
<plot>
file = ./P4S1C_histogram.txt
r0 = 0.67r
r1 = 0.77r
min = -2
max = -0.5
fill_color = blue
background_color = lblue
<<include axis.conf>>
<<include background.conf>>
</plot>
<plot>
file = ./P4S1C_histogram_clean.txt
r0 = 0.77r
r1 = 0.87r
min = 0.5
max = 2
fill_color = red
background_color = lred
<<include axis.conf>>
<<include background.conf>>
</plot>
<plot>
file = ./P4S2C_histogram.txt
r0 = 0.74r
r1 = 0.84r
min = -2
max = -0.5
fill_color = blue
background_color = lblue
<<include axis.conf>>
<<include background.conf>>
</plot>
<plot>
file = ./P4S2C_histogram.txt
r0 = 0.84r
r1 = 0.94r
min = 0.5
max = 2
fill_color = red
background_color = lred
<<include axis.conf>>
<<include background.conf>>
</plot>
<plot>
file = ./null.txt
r0 = 0.94r
r1 = 0.96r
min = 0.5
max = 2
fill_color = red
background_color = lred
<<include axis.conf>>
<<include background.conf>>
</plot>
<plot>
file = ./null.txt
r0 = 0.96r
r1 = 0.98r
min = 0.5
max = 2
fill_color = red
background_color = lred
<<include axis.conf>>
<<include background.conf>>
</plot>
<plot>
file = ./null.txt
r0 = 0.98r
r1 = 1.0r
min = 0.5
max = 2
fill_color = red
background_color = lred
<<include axis.conf>>
<<include background.conf>>
</plot>
</plots>
<<include ideogram.conf>>
<<include ticks.conf>>
<image>
<<include /Share/BP/caochen/Tools/circos/circos-0.67-7/etc/image.conf>>
</image>
<<include /Share/BP/caochen/Tools/circos/circos-0.67-7/etc/colors_fonts_patterns.conf>>
<<include /Share/BP/caochen/Tools/circos/circos-0.67-7/etc/housekeeping.conf>>
# If data coordinates fall outside of the range of an ideogram, then
# they are either trimmed or hidden. Optionally, a warning is reported.
# The default setting is trim,warn, which is defined in
# etc/housekeeping.conf. Here I overwrite this parameter to trim. The
# * is required to avoid defining the same parameter twice in a block,
# which is forbidden for most parameters.
data_out_of_range* = trim

[truncated: 27 more sheets: 2.11 Fig. 4g-fusion1M, 2.12 Fig. 4g-gainloss , 2.13 Fig. 4g-histP1S1C, 2.14 Fig. 4g-histP1S3C, 2.15 Fig. 4g-histP1S4C, 2.16 Fig. 4g-histP2S2C, 2.17 Fig. 4g-histP3S4C, 2.18 Fig. 4g-histP3S5C, 2.19 Fig. 4g-histP4S1C, 2.20 Fig. 4g-histP4S2C, 2.21 Fig. S4, 2.22 Fig. S7b, 2.23 Fig. S7c-e, 2.24 Fig. S8, 2.25 Fig. S9a, 2.26 Fig. S9b, 2.27 Fig. S9c, 2.28 Fig. S9d, 2.29 Fig. S9e, 2.30 Fig. S9f …]
