# Supplementary material for: Histologically resolved multiomics enables precise molecular profiling of human intratumor heterogeneity
Source: PLoS Biol. 2022 Jul 1;20(7):e3001699. doi: 10.1371/journal.pbio.3001699 (PMC9282480; doi:10.1371/journal.pbio.3001699)
Supplement: S3 Data — (ZIP) [file pbio.3001699.s035.zip]

Archive with 54 entries (50 files):
- Sup.File1.1_Sanger Sequence/
- Sup.File1.1_Sanger Sequence/AKT3 LRRC45/
- Sup.File1.1_Sanger Sequence/AKT3 LRRC45/A-3-10.M13R-48.1484358.B12.AB1
- Sup.File1.1_Sanger Sequence/AKT3 LRRC45/A-3-10.M13R-48.1484358.B12.seq
- Sup.File1.1_Sanger Sequence/AKT3 LRRC45/A-3-11.M13R-48.1484359.C01.AB1
- Sup.File1.1_Sanger Sequence/AKT3 LRRC45/A-3-11.M13R-48.1484359.C01.seq
- Sup.File1.1_Sanger Sequence/AKT3 LRRC45/A-3-12.M13R-48.1484360.C02.AB1
- Sup.File1.1_Sanger Sequence/AKT3 LRRC45/A-3-12.M13R-48.1484360.C02.seq
- Sup.File1.1_Sanger Sequence/AKT3 LRRC45/A-3-13.M13R-48.1484361.C03.AB1
- Sup.File1.1_Sanger Sequence/AKT3 LRRC45/A-3-13.M13R-48.1484361.C03.seq
- Sup.File1.1_Sanger Sequence/AKT3 LRRC45/A-3-14.M13R-48.1484362.C04.AB1
- Sup.File1.1_Sanger Sequence/AKT3 LRRC45/A-3-14.M13R-48.1484362.C04.seq
- Sup.File1.1_Sanger Sequence/AKT3 LRRC45/A-3-5.M13R-48.1484353.B07.AB1
- Sup.File1.1_Sanger Sequence/AKT3 LRRC45/A-3-5.M13R-48.1484353.B07.seq
- Sup.File1.1_Sanger Sequence/AKT3 LRRC45/A-3-6.M13R-48.1484354.B08.AB1
- Sup.File1.1_Sanger Sequence/AKT3 LRRC45/A-3-6.M13R-48.1484354.B08.seq
- Sup.File1.1_Sanger Sequence/AKT3 LRRC45/A-3-7.M13R-48.1484355.B09.AB1
- Sup.File1.1_Sanger Sequence/AKT3 LRRC45/A-3-7.M13R-48.1484355.B09.seq
- Sup.File1.1_Sanger Sequence/AKT3 LRRC45/A-3-8.M13R-48.1484356.B10.AB1
- Sup.File1.1_Sanger Sequence/AKT3 LRRC45/A-3-8.M13R-48.1484356.B10.seq
- Sup.File1.1_Sanger Sequence/AKT3 LRRC45/A-3-9.M13R-48.1484357.B11.AB1
- Sup.File1.1_Sanger Sequence/AKT3 LRRC45/A-3-9.M13R-48.1484357.B11.seq
- Sup.File1.1_Sanger Sequence/MYH9 KRT14/
- Sup.File1.1_Sanger Sequence/MYH9 KRT14/M-3-10.M13R-48.1484340.A06.AB1
- Sup.File1.1_Sanger Sequence/MYH9 KRT14/M-3-10.M13R-48.1484340.A06.seq
- Sup.File1.1_Sanger Sequence/MYH9 KRT14/M-3-11.M13R-48.1484341.A07.AB1
- Sup.File1.1_Sanger Sequence/MYH9 KRT14/M-3-11.M13R-48.1484341.A07.seq
- Sup.File1.1_Sanger Sequence/MYH9 KRT14/M-3-5.M13R-48.1484335.A01.AB1
- Sup.File1.1_Sanger Sequence/MYH9 KRT14/M-3-5.M13R-48.1484335.A01.seq
- Sup.File1.1_Sanger Sequence/MYH9 KRT14/M-3-6.M13R-48.1484336.A02.AB1
- Sup.File1.1_Sanger Sequence/MYH9 KRT14/M-3-6.M13R-48.1484336.A02.seq
- Sup.File1.1_Sanger Sequence/MYH9 KRT14/M-3-7.M13R-48.1484337.A03.AB1
- Sup.File1.1_Sanger Sequence/MYH9 KRT14/M-3-7.M13R-48.1484337.A03.seq
- Sup.File1.1_Sanger Sequence/MYH9 KRT14/M-3-8.M13R-48.1484338.A04.AB1
- Sup.File1.1_Sanger Sequence/MYH9 KRT14/M-3-8.M13R-48.1484338.A04.seq
- Sup.File1.1_Sanger Sequence/MYH9 KRT14/M-3-9.M13R-48.1484339.A05.AB1
- Sup.File1.1_Sanger Sequence/MYH9 KRT14/M-3-9.M13R-48.1484339.A05.seq
- Sup.File1.1_Sanger Sequence/RAB3D MTMR14/
- Sup.File1.1_Sanger Sequence/RAB3D MTMR14/R-4-10.M13R-48.1484367.C09.AB1
- Sup.File1.1_Sanger Sequence/RAB3D MTMR14/R-4-10.M13R-48.1484367.C09.seq
- Sup.File1.1_Sanger Sequence/RAB3D MTMR14/R-4-12.M13R-48.1484369.C11.AB1
- Sup.File1.1_Sanger Sequence/RAB3D MTMR14/R-4-12.M13R-48.1484369.C11.seq
- Sup.File1.1_Sanger Sequence/RAB3D MTMR14/R-4-13.M13R-48.1484370.C12.AB1
- Sup.File1.1_Sanger Sequence/RAB3D MTMR14/R-4-13.M13R-48.1484370.C12.seq
- Sup.File1.1_Sanger Sequence/RAB3D MTMR14/R-4-14.M13R-48.1484371.D01.AB1
- Sup.File1.1_Sanger Sequence/RAB3D MTMR14/R-4-14.M13R-48.1484371.D01.seq
- Sup.File1.1_Sanger Sequence/RAB3D MTMR14/R-4-15.M13R-48.1484372.D02.AB1
- Sup.File1.1_Sanger Sequence/RAB3D MTMR14/R-4-15.M13R-48.1484372.D02.seq
- Sup.File1.1_Sanger Sequence/RAB3D MTMR14/R-4-6.M13R-48.1484363.C05.AB1
- Sup.File1.1_Sanger Sequence/RAB3D MTMR14/R-4-6.M13R-48.1484363.C05.seq
- Sup.File1.1_Sanger Sequence/RAB3D MTMR14/R-4-8.M13R-48.1484365.C07.AB1
- Sup.File1.1_Sanger Sequence/RAB3D MTMR14/R-4-8.M13R-48.1484365.C07.seq
- Sup.File1.1_Sanger Sequence/RAB3D MTMR14/R-4-9.M13R-48.1484366.C08.AB1
- Sup.File1.1_Sanger Sequence/RAB3D MTMR14/R-4-9.M13R-48.1484366.C08.seq
