# Supplementary material for: Histologically resolved multiomics enables precise molecular profiling of human intratumor heterogeneity
Source: PLoS Biol. 2022 Jul 1;20(7):e3001699. doi: 10.1371/journal.pbio.3001699 (PMC9282480; doi:10.1371/journal.pbio.3001699)
Supplement: S3 Data — (ZIP) [file pbio.3001699.s035.zip › Sup.File1.1_Sanger Sequence/MYH9 KRT14/M-3-6.M13R-48.1484336.A02.seq]

ACGAaTTCGAGCTCGGTACCCGGGGATCCTCTAGAGATTCTGCCTACCTGAAGCTGCGGAACTGGCAGTGGTGGCGGCTCTTCACCAAGGTCATGGATGTGCACGATGGCAAGGTGGTGTCCACCCACGAGCAGGTCCTAATCGTCGACCTGCAGGCATGCAAGCTTGGCACTGGCCGTCGTTTTACAACGTCGTGACTGGGAAAACCCTGGCGTTACCCAACTTAATCGCCTTGCAGCACATCCCCCTTTCGCCAGCTGGCGTAATAGCGAAGAGGCCCGCACCGATCGCCCTTCCCAACAGTTGCGCAGCCTGAATGGCGAATGGCGCCTGATGCGGTATTTTCTCCTTACGCATCTGTGCGGTATTTCACACCGCATATGGTGCACTCTCAGTACAATCTGCTCTGATGCCGCATAGTTAAGCCAGCCCCGACACCCGCCAACACCCGCTGACGCGCCCTGACGGGCTTGTCTGCTCCCGGCATCCGCTTACAGACAAGCTGTGACCGTCTCCGGGAGCTGCATGTGTCAGAGGTTTTCACCGTCATCACCGAAACGCGCGAGACGAAAGGGCCTCGTGATACGCCTATTTTTATAGGTTAATGTCATGATAATAATGGTTTCTTAGACGTCAGGTGGCACTTTTCGGGGAAATGTGCGCGGAACCCCTATTTGTTTATTTTTCTAAATACATTCAAATATGTATCCGCTCATGAGACAATAACCCTGATAAATGCTTCAATAATATTGAAAAAGGAAGAATAATGGTATATTCAACATTTCCGTGCTCGCCCTTTATTCCCTTTTTTGCGCATTTTGCCTTCCTGTTTTTGCTCACCCAGAAACGCTGGGTGAAAGTAAAAGAATGCTTGGAGGATC
